# Supplementary material for: Seeing the fields through the weeds: introducing the WeedEco R package for comparing past and present arable farming systems using functional weed ecology
Source: Veg Hist Archaeobot. 2023 Oct 19;33(4):475–87. doi: 10.1007/s00334-023-00964-8 (PMC11127885; doi:10.1007/s00334-023-00964-8)
Supplement: Supplementary file 1 — Supplementary material 1 (XLSX 26.6 kb) [file 334_2023_964_MOESM1_ESM.xlsx]

## Sheet: Details
ESM 1
Stroud, E., Charles, M., Hodgson, JG., Jones, G., and A. Bogaard (2023) "Seeing the Fields Through the Weeds: Introducing the WeedEco R Package for Comparing Past and Present Arable Farming Systems Using Functional Weed Ecology." Vegetation, History and Archaeobotany.
Corresponding author: E.Stroud, School of Archaeology, University of Oxford, Oxford, UK, elizabeth.stroud@arch.ox.ac.uk
This file contains the averaged functional trait values obtained from field surveys for Model 1, Model 2 and Model 3.
The construction of Model 1 has been reported Bogaard et al. (2016). Similarly, the construction of Model 2 has been described by Bogaard et al. (2018), while the details for Model 3 can be found in Bogaard et al. (2022).

## Sheet: model1
Survey location	REGIME	SLA	ARNODE	LOGCANH	LOGCAND	FLOWPER
Asturias	1	30.79	33986.1	5.75	7.05	4.9
Asturias	1	28.85	23901	5.82	6.44	5.09
Asturias	1	29.76	28045.8	6.03	6.86	4.76
Asturias	1	29.81	22424.8	5.79	6.64	4.93
Asturias	1	30.25	19081.1	6.05	7.1	5.8
Asturias	1	29.73	24815.8	5.96	6.96	4.21
Asturias	1	29.66	24090.6	5.77	6.63	4.73
Asturias	1	30.08	25723.1	6	6.66	4.58
Asturias	1	30.21	16374.4	5.95	6.38	5.1
Asturias	1	32.37	26238.8	5.59	6.69	4.52
Asturias	1	31.75	12627.7	6.29	7	4
Asturias	1	29.2	19927.5	6.38	6.88	4
Asturias	1	25.87	19020.4	6.67	7	4
Asturias	1	26.96	28952.7	6.61	6.89	4
Asturias	1	28.37	15375	6.5	6.75	3.67
Asturias	1	27.09	16651.4	6.4	6.93	4.2
Asturias	1	27.95	16950.6	6.5	6.56	3.63
Asturias	1	30.3	34991.6	6.11	6.78	3.83
Asturias	1	31.18	15971.1	6	6.55	4.55
Asturias	1	29.51	19302.5	6.06	6.81	4.94
Asturias	1	28.61	18125.6	6.2	6.47	4.2
Asturias	1	26.62	16607.1	6.7	7	4.3
Asturias	1	32.83	15093.7	6	6.71	5.18
Asturias	1	30.37	17224.7	6.08	7.08	4.58
Asturias	1	29.12	23023.4	6.13	6.6	4
Asturias	1	27.88	33598.1	6.4	6.73	3.73
Asturias	1	29.1	14852.4	6.5	6.65	3.9
Asturias	1	25.76	39947.8	6.5	7.2	4.4
Asturias	1	27.82	34011.2	6.41	7	4.06
Asturias	1	30.91	18857.8	5.94	6.29	4.65
Asturias	1	26.93	47533.2	6.25	6.92	3.83
Asturias	1	30.39	31774.1	6	6.73	4.73
Asturias	1	27	31940.6	6.14	6.81	4
Asturias	1	30.06	12309.2	6	7.08	4.15
Asturias	1	30.02	26281.7	6.05	6.62	4.38
Asturias	1	28.25	26880.2	6.17	7.06	4.17
Asturias	1	26.08	17842	6.21	6.68	3.95
Asturias	1	26.29	15416.6	6.4	6.75	3.85
Asturias	1	28.27	17671.1	6	6.65	5.12
Asturias	1	31.85	16380.6	5.31	6.08	4.38
Asturias	1	28.07	23897.9	6	6.45	4.3
Asturias	1	28.14	34430.1	6.2	6.7	4.05
Asturias	1	28.66	17735.3	6	6.5	4.8
Asturias	1	27.37	18322	6.23	6.77	5.15
Asturias	1	28.66	19103.9	5.87	6.78	3.83
Asturias	1	28.25	24143	6.36	7.36	4
Asturias	1	29.14	19337.1	5.86	6.73	4.68
Asturias	1	32.28	15183.1	5.72	6.39	5.22
Asturias	1	32.31	21470	6.57	7.14	4.14
Asturias	1	28.54	21588	6.28	6.89	4.44
Asturias	1	27.95	31631.4	6.3	6.91	4.48
Asturias	1	29.63	15401.1	6	6.94	4.5
Asturias	1	28.27	16604.3	5.91	6.5	5.05
Asturias	1	28.78	25604.6	6.26	6.78	3.87
Asturias	1	29.71	15550.7	6	6.74	5.37
Asturias	1	26.53	15085.4	6.25	6.75	4.38
Asturias	1	29.12	24386.5	5.96	6.7	4.57
Asturias	1	28.82	17426.3	5.94	6.83	4.56
Asturias	1	28.98	19561.4	6.16	6.74	4.16
Asturias	1	29.19	11732	5.77	6.41	5.32
Asturias	1	28.82	14262.8	5.93	6.52	4.45
Asturias	1	29.79	16180.4	6	6.67	5.28
Asturias	1	28.77	19098.4	6.14	6.73	4.27
Asturias	1	29.39	11914	5.62	6.31	5.62
Asturias	1	29.85	20926.7	6.27	6.91	4.45
Provence	2	24.96	11862.4	5.4	5.86	4.14
Provence	2	25.16	12517.3	5.39	5.76	4.08
Provence	2	25.34	8614.06	5.63	6.13	4.21
Provence	2	24.49	7159.47	5.42	6	4.32
Provence	2	24.91	9837.7	5.22	6.06	4.25
Provence	2	24.99	11551.8	5.52	6.05	4.33
Provence	2	25.96	7343.91	5.6	5.8	3.95
Provence	2	24.35	12988.1	5.44	6	3.74
Provence	2	24.08	12021.5	5.27	5.95	3.89
Provence	2	25.17	14739.4	5.37	6.2	4.77
Provence	2	24.34	16085.2	5.68	6.64	4.04
Provence	2	24.66	15731.9	5.66	6.48	4.1
Provence	2	25.23	11906.7	5.75	6.33	4.25
Provence	2	24.18	14045.3	5.78	6.08	3.89
Provence	2	25.25	8751.76	5.38	6.17	4.21
Provence	2	26.59	6546.2	5.35	6.29	4.76
Provence	2	26.22	11324.2	5.23	6.09	4.68
Provence	2	24.43	7852.27	5.45	6.45	4.2
Provence	2	24.9	12231	5.41	6.37	4.15
Provence	2	25.08	12701.6	5.43	6.43	4
Provence	2	24.51	11827	5.37	6.37	4.07
Provence	2	26.16	12916.1	6	6.19	4.38
Provence	2	27.78	10319.4	5.55	5.95	4.64
Provence	2	26.77	11790.1	5.86	6.04	4.07
Provence	2	27.28	9137.47	5.38	5.75	4.21
Provence	2	27.36	7074.25	5.25	5.66	4.72
Provence	2	26.44	11160.9	5.72	5.8	4.24
Provence	2	24.54	12108.2	5.45	6.09	4.09
Provence	2	25.1	9075.02	5.52	5.79	4.03
Provence	2	26.29	11137.6	5.37	5.73	4.07
Provence	2	25.95	8673.78	5.43	5.5	4.37
Provence	2	25.69	10239	5.47	6.53	4
Provence	2	25.37	12713.2	5.77	6.54	4
Provence	2	25.39	10804.8	5.37	6.5	4.33
Provence	2	24.78	11735.3	5.49	6.35	3.62
Provence	2	26.99	11211.3	5.86	6.09	4.5
Provence	2	26.51	9524.55	5.56	6.16	4.52
Provence	2	27.11	10356.7	5.68	6.23	4.41
Provence	2	26.65	13070	5.81	6	4.42
Provence	2	24.25	14343.8	5.9	6.3	4.07
Provence	2	26.63	10373.6	5.92	6.5	4
Provence	2	26.86	10777.2	5.8	5.92	4.32
Provence	2	25.58	10416.9	5.8	6.32	3.96
Provence	2	26.07	14265.8	5.72	6.34	4.17
Provence	2	24.36	11189.8	5.49	5.86	3.97
Provence	2	25.04	7957.27	5.59	5.79	3.79
Provence	2	25.41	11657.5	5.33	6.08	4.05
Provence	2	23.58	9603.4	5.46	5.83	4
Provence	2	25.55	12877.9	5.36	5.94	4.03
Provence	2	24.98	10564.6	5.73	6.12	3.81
Provence	2	27.02	9203.96	5.44	6.09	4.81
Provence	2	26.95	12519	5.48	5.76	4.48
Provence	2	26.76	8930.81	5.63	5.85	3.95
Provence	2	25.6	11817.5	5.34	5.97	4.24
Provence	2	24.51	9398.56	5.9	6.4	3.85
Provence	2	25.67	6922.84	5.9	6.2	4.3

## Sheet: model2
Survey location	REGIME	SLA	ARNODE	LOGCANH	LOGCAND
Morocco oases	1	31.8	4723.12	5.44	6.44
Morocco oases	1	28.51	13759	5.63	6.75
Morocco oases	1	29.57	13041.3	5.55	6.27
Morocco oases	1	29.12	17475.4	5.78	6.78
Morocco oases	1	29.07	7462.34	5.67	5.67
Morocco oases	1	28.73	9999.25	5.67	5.78
Morocco oases	1	28.56	13786.7	5.29	5.57
Morocco oases	1	28.5	11336.7	5.2	5.5
Morocco oases	1	31.54	15526.5	5.6	6
Morocco oases	1	29.11	12539	5.11	5.67
Morocco oases	1	34.05	7887.63	5	6.5
Morocco oases	1	30.71	10875.3	5.5	6.1
Morocco oases	1	29.14	9900.74	5.64	6.36
Morocco oases	1	31.91	12028.7	5.33	5.67
Morocco oases	1	33.75	5350.8	5.2	6
Morocco oases	1	28.72	3753.74	5.08	5.92
Evvia gardens	1	27.74	8379.78	5.17	5.9
Evvia gardens	1	27.37	18166.2	5.42	6.58
Evvia gardens	1	28.95	11968.7	5.3	6
Evvia gardens	1	28.9	15182.2	5.15	6.1
Evvia gardens	1	28.27	9883.49	5.05	5.95
Evvia gardens	1	27.65	10837.1	5.24	6
Evvia gardens	1	29.43	10464.3	5.58	6.17
Evvia gardens	1	29.31	14342.6	5.62	5.92
Evvia gardens	1	28.6	11270.5	5.29	5.88
Evvia gardens	1	28.48	10551.5	5.35	5.7
Evvia gardens	1	26.87	11277	5.45	6.1
Evvia gardens	1	31.1	9184.29	5.67	6.14
Evvia gardens	1	31.42	14904.9	5.83	6.33
Evvia gardens	1	29.56	13081.5	5.62	5.92
Evvia gardens	1	28.26	15146.3	5.78	6.09
Evvia gardens	1	29.87	11034.8	5.43	6.05
Evvia gardens	1	29.26	7989.13	5.38	6.08
Evvia gardens	1	28.89	11688.1	5.38	5.85
Evvia gardens	1	29.4	10351.7	5.45	5.95
Evvia gardens	1	30.24	13168.4	5.2	6.33
Evvia gardens	1	29.45	10320.9	5.21	5.79
Evvia gardens	1	29.36	9398.11	5.38	6.19
Evvia gardens	1	29.46	9233.35	5.36	5.79
Evvia gardens	1	30.83	11499.7	5.36	6.07
Evvia gardens	1	28.03	9281.43	5	6
Evvia gardens	1	28.06	11631.9	5.36	5.88
Evvia gardens	1	30.96	5915.93	4.89	5.56
Evvia gardens	1	29.2	11830	5.45	6
Evvia gardens	1	27.19	8680.64	5.14	5.64
Asturias	1	30.79	33986.1	5.75	7.05
Asturias	1	28.85	23901	5.82	6.44
Asturias	1	29.76	28045.8	6.03	6.86
Asturias	1	29.81	22424.8	5.79	6.64
Asturias	1	30.25	19081.1	6.05	7.1
Asturias	1	29.73	24815.8	5.96	6.96
Asturias	1	29.66	24090.6	5.77	6.63
Asturias	1	30.08	25723.1	6	6.66
Asturias	1	30.21	16374.4	5.95	6.38
Asturias	1	32.37	26238.8	5.59	6.69
Asturias	1	31.75	12627.7	6.29	7
Asturias	1	29.2	19927.5	6.38	6.88
Asturias	1	25.87	19020.4	6.67	7
Asturias	1	26.96	28952.7	6.61	6.89
Asturias	1	28.37	15375	6.5	6.75
Asturias	1	27.09	16651.4	6.4	6.93
Asturias	1	27.95	16950.6	6.5	6.56
Asturias	1	30.3	34991.6	6.11	6.78
Asturias	1	31.18	15971.1	6	6.55
Asturias	1	29.51	19302.5	6.06	6.81
Asturias	1	28.61	18125.6	6.2	6.47
Asturias	1	26.62	16607.1	6.7	7
Asturias	1	32.83	15093.7	6	6.71
Asturias	1	30.37	17224.7	6.08	7.08
Asturias	1	29.12	23023.4	6.13	6.6
Asturias	1	27.88	33598.1	6.4	6.73
Asturias	1	29.1	14852.4	6.5	6.65
Asturias	1	25.76	39947.8	6.5	7.2
Asturias	1	27.82	34011.2	6.41	7
Asturias	1	30.91	18857.8	5.94	6.29
Asturias	1	26.93	47533.2	6.25	6.92
Asturias	1	30.39	31774.1	6	6.73
Asturias	1	27	31940.6	6.14	6.81
Asturias	1	30.06	12309.2	6	7.08
Asturias	1	30.02	26281.7	6.05	6.62
Asturias	1	28.25	26880.2	6.17	7.06
Asturias	1	26.08	17842	6.21	6.68
Asturias	1	26.29	15416.6	6.4	6.75
Asturias	1	28.27	17671.1	6	6.65
Asturias	1	31.85	16380.6	5.31	6.08
Asturias	1	28.07	23897.9	6	6.45
Asturias	1	28.14	34430.1	6.2	6.7
Asturias	1	28.66	17735.3	6	6.5
Asturias	1	27.37	18322	6.23	6.77
Asturias	1	28.66	19103.9	5.87	6.78
Asturias	1	28.25	24143	6.36	7.36
Asturias	1	29.14	19337.1	5.86	6.73
Asturias	1	32.28	15183.1	5.72	6.39
Asturias	1	32.31	21470	6.57	7.14
Asturias	1	28.54	21588	6.28	6.89
Asturias	1	27.95	31631.4	6.3	6.91
Asturias	1	29.63	15401.1	6	6.94
Asturias	1	28.27	16604.3	5.91	6.5
Asturias	1	28.78	25604.6	6.26	6.78
Asturias	1	29.71	15550.7	6	6.74
Asturias	1	26.53	15085.4	6.25	6.75
Asturias	1	29.12	24386.5	5.96	6.7
Asturias	1	28.82	17426.3	5.94	6.83
Asturias	1	28.98	19561.4	6.16	6.74
Asturias	1	29.19	11732	5.77	6.41
Asturias	1	28.82	14262.8	5.93	6.52
Asturias	1	29.79	16180.4	6	6.67
Asturias	1	28.77	19098.4	6.14	6.73
Asturias	1	29.39	11914	5.62	6.31
Asturias	1	29.85	20926.7	6.27	6.91
Morocco rain-fed terraces	2	24.36	4426.15	5	5.67
Morocco rain-fed terraces	2	25.65	2918.48	4.27	4.8
Morocco rain-fed terraces	2	25.78	4946.26	4.5	5.41
Morocco rain-fed terraces	2	25.91	3868.79	4.9	5.8
Morocco rain-fed terraces	2	26.34	7329.03	4.75	5.69
Morocco rain-fed terraces	2	25.74	6440.77	4.91	5.45
Morocco rain-fed terraces	2	26.52	7739.94	4.88	5.53
Morocco rain-fed terraces	2	26.08	8233.5	4.82	5.5
Morocco rain-fed terraces	2	23.38	7110.03	5	5.77
Morocco rain-fed terraces	2	26.71	4032.43	4.33	5.2
Morocco rain-fed terraces	2	26.75	8597.85	5.12	5.76
Morocco rain-fed terraces	2	25.93	7319.41	5.11	5.68
Morocco rain-fed terraces	2	26.93	3892.21	4.41	5.12
Morocco rain-fed terraces	2	24.52	4961.42	4.73	5.47
Morocco rain-fed terraces	2	25.69	8725.68	4.76	5.59
Evvia fields	2	26.89	7511.68	5.23	5.68
Evvia fields	2	26.26	9175.14	5.25	5.85
Evvia fields	2	26.03	9603.74	5.16	5.68
Evvia fields	2	26.73	7497.15	5.15	5.56
Evvia fields	2	26.33	10729.4	5.15	5.62
Evvia fields	2	28.02	8907.17	4.95	5.29
Evvia fields	2	25.37	8025.81	5.06	5.35
Evvia fields	2	27.94	11239.2	5.53	6
Evvia fields	2	27.82	8337.53	5.2	5.7
Provence	2	24.96	11862.4	5.4	5.86
Provence	2	25.16	12517.3	5.39	5.76
Provence	2	25.34	8614.06	5.63	6.13
Provence	2	24.49	7159.47	5.42	6
Provence	2	24.91	9837.7	5.22	6.06
Provence	2	24.99	11551.8	5.52	6.05
Provence	2	25.96	7343.91	5.6	5.8
Provence	2	24.35	12988.1	5.44	6
Provence	2	24.08	12021.5	5.27	5.95
Provence	2	25.17	14739.4	5.37	6.2
Provence	2	24.34	16085.2	5.68	6.64
Provence	2	24.66	15731.9	5.66	6.48
Provence	2	25.23	11906.7	5.75	6.33
Provence	2	24.18	14045.3	5.78	6.08
Provence	2	25.25	8751.76	5.38	6.17
Provence	2	26.59	6546.2	5.35	6.29
Provence	2	26.22	11324.2	5.23	6.09
Provence	2	24.43	7852.27	5.45	6.45
Provence	2	24.9	12231	5.41	6.37
Provence	2	25.08	12701.6	5.43	6.43
Provence	2	24.51	11827	5.37	6.37
Provence	2	26.16	12916.1	6	6.19
Provence	2	27.78	10319.4	5.55	5.95
Provence	2	26.77	11790.1	5.86	6.04
Provence	2	27.28	9137.47	5.38	5.75
Provence	2	27.36	7074.25	5.25	5.66
Provence	2	26.44	11160.9	5.72	5.8
Provence	2	24.54	12108.2	5.45	6.09
Provence	2	25.1	9075.02	5.52	5.79
Provence	2	26.29	11137.6	5.37	5.73
Provence	2	25.95	8673.78	5.43	5.5
Provence	2	25.69	10239	5.47	6.53
Provence	2	25.37	12713.2	5.77	6.54
Provence	2	25.39	10804.8	5.37	6.5
Provence	2	24.78	11735.3	5.49	6.35
Provence	2	26.99	11211.3	5.86	6.09
Provence	2	26.51	9524.55	5.56	6.16
Provence	2	27.11	10356.7	5.68	6.23
Provence	2	26.65	13070	5.81	6
Provence	2	24.25	14343.8	5.9	6.3
Provence	2	26.63	10373.6	5.92	6.5
Provence	2	26.86	10777.2	5.8	5.92
Provence	2	25.58	10416.9	5.8	6.32
Provence	2	26.07	14265.8	5.72	6.34
Provence	2	24.36	11189.8	5.49	5.86
Provence	2	25.04	7957.27	5.59	5.79
Provence	2	25.41	11657.5	5.33	6.08
Provence	2	23.58	9603.4	5.46	5.83
Provence	2	25.55	12877.9	5.36	5.94
Provence	2	24.98	10564.6	5.73	6.12
Provence	2	27.02	9203.96	5.44	6.09
Provence	2	26.95	12519	5.48	5.76
Provence	2	26.76	8930.81	5.63	5.85
Provence	2	25.6	11817.5	5.34	5.97
Provence	2	24.51	9398.56	5.9	6.4
Provence	2	25.67	6922.84	5.9	6.2

## Sheet: model3
Survey location	REGIME	FLOWPER	VEGPROP
Highgrove	1	4.85	0.4
Highgrove	1	5	0.44
Highgrove	1	5.03	0.5
Highgrove	1	4.82	0.25
Highgrove	1	4.8	0.4
Highgrove	1	5.27	0.44
Highgrove	1	4.78	0.44
Highgrove	1	4.56	0.3
Highgrove	1	4.79	0.25
Highgrove	1	4.83	0.38
Highgrove	1	5	0.36
Highgrove	1	5.06	0.4
Highgrove	1	4.52	0.33
Highgrove	1	4.85	0.5
Highgrove	1	4.97	0.57
Highgrove	1	4.65	0.4
Highgrove	1	5.14	0.5
Laxton arable	1	5.17	0.43
Laxton arable	1	3.31	0.63
Laxton arable	1	3.38	0.67
Laxton arable	1	5.9	0.33
Laxton arable	1	5.14	0.36
Laxton arable	1	4.8	0.33
Laxton arable	1	5.5	0.2
Laxton arable	1	4.8	0.33
Laxton arable	1	4.5	0.64
Laxton arable	1	5.22	0.8
Laxton sykes	2	3.19	0.21
Laxton sykes	2	3.22	0.25
Laxton sykes	2	3.2	0.18
Laxton sykes	2	3.28	0.19
Laxton sykes	2	3.13	0.23
Laxton sykes	2	3.18	0.25
Laxton sykes	2	2.97	0.25
Laxton sykes	2	3.18	0.21
Laxton arable	1	4.56	0.71
