# Supplementary material for: Seeing the fields through the weeds: introducing the WeedEco R package for comparing past and present arable farming systems using functional weed ecology
Source: Veg Hist Archaeobot. 2023 Oct 19;33(4):475–87. doi: 10.1007/s00334-023-00964-8 (PMC11127885; doi:10.1007/s00334-023-00964-8)
Supplement: Supplementary file 2 — Supplementary material 2 (XLSX 140.8 kb) [file 334_2023_964_MOESM2_ESM.xlsx]

## Sheet: details
ESM 2 - the four- three species codes for the 929 species in the Stroud et al (2023) A Functional trait database of arable weeds from Europe, Western Asia and North Africa.
Stroud, E., Charles, M., Hodgson, JG., Jones, G., and A. Bogaard (2023) Seeing the fields through the weeds: introducing the WeedEco R package for comparing past and present arable farming systems using functional weed ecology. Vegetation, History and Archaeobotany
Corresponding author: E.Stroud, School of archaeology, University of Oxford, Oxford, UK, elizabeth.stroud@arch.ox.ac.uk

## Sheet: Speciescodes
species.code	Species	Species authority	suffix	species.code	FE codes	WFO codes
achimil	Achillea millefolium	L.		achimil	3013	wfo-0000042097	wfo-0000042097	Achillea millefolium	TRUE	TRUE
adonaes	Adonis aestivalis	L.		adonaes	27328	wfo-0000521105	wfo-0000521105	Adonis aestivalis	TRUE	TRUE
adonann	Adonis annua	L.		adonann	27329	wfo-0000521134	wfo-0000521134	Adonis annua	TRUE	TRUE
adonden	Adonis dentata	Del.		adonden	200044	wfo-0000521188	wfo-0000521188	Adonis dentata	TRUE	TRUE
adonfla	Adonis flammea	Jacq.		adonfla	27336	wfo-0000521203	wfo-0000521203	Adonis flammea	TRUE	TRUE
adonmic	Adonis microcarpa	DC.		adonmic	27338	wfo-0000521243	wfo-0000521243	Adonis microcarpa	TRUE	TRUE
adonale	Adonis palaestina	Boiss.		adonale	200067	wfo-0000521254	wfo-0000521254	Adonis palaestina	TRUE	TRUE
aegicra	Aegilops crassa	Boiss.		aegicra	200045	wfo-0000841639	wfo-0000841639	Aegilops crassa	TRUE	TRUE
aegicyl	Aegilops cylindrica	Host		aegicyl	42076	wfo-0000841654	wfo-0000841654	Aegilops cylindrica	TRUE	TRUE
aegigen	Aegilops geniculata	Roth		aegigen	41112	wfo-0000841692	wfo-0000841692	Aegilops geniculata	TRUE	TRUE
aegibiu	Aegilops lorentii	Hochst.		aegibiu	41380	wfo-0000841468	wfo-0000841468	Aegilops lorentii	TRUE	TRUE
aegineg	Aegilops neglecta	Req. ex Bertol.		aegineg	40461	wfo-0000841503	wfo-0000841503	Aegilops neglecta	TRUE	TRUE
aegispe	Aegilops speltoides	Tausch		aegispe	41114	wfo-0000841819	wfo-0000841819	Aegilops speltoides	TRUE	TRUE
aegitau	Aegilops tauschii	Coss.		aegitau	200046	wfo-0000841857	wfo-0000841857	Aegilops tauschii	TRUE	TRUE
aegitri	Aegilops triuncialis	L.		aegitri	40521	wfo-0000841887	wfo-0000841887	Aegilops triuncialis	TRUE	TRUE
aethcyn	Aethusa cynapium	L.		aethcyn	1502	wfo-0000522564	wfo-0000522564	Aethusa cynapium	TRUE	TRUE
agrieup	Agrimonia eupatoria	L.		agrieup	29512	wfo-0001006654	wfo-0001006654	Agrimonia eupatoria	TRUE	TRUE
agrogit	Agrostemma githago	L.		agrogit	16318	wfo-0000524512	wfo-0000524512	Agrostemma githago	TRUE	TRUE
agrocap	Agrostis capillaris	L.		agrocap	41392	wfo-0000841743	wfo-0000841743	Agrostis capillaris	TRUE	TRUE
agrogig	Agrostis gigantea	Roth		agrogig	40852	wfo-0000843693	wfo-0000843693	Agrostis gigantea	TRUE	TRUE
agrosto	Agrostis stolonifera	L.		agrosto	40861	wfo-0000844489	wfo-0000844489	Agrostis stolonifera	TRUE	TRUE
ajugcha	Ajuga chamaepitys subsp. chamaepitys	(L.) Schreb.		ajugcha	24497	wfo-0000933202	wfo-0000933202	Ajuga chamaepitys subsp. chamaepitys	TRUE	TRUE
ajugrep	Ajuga reptans	L.		ajugrep	25159	wfo-0000935107	wfo-0000935107	Ajuga reptans	TRUE	TRUE
alislan	Alisma lanceolatum	With.		alislan	35630	wfo-0000755439	wfo-0000755439	Alisma lanceolatum	TRUE	TRUE
alispla	Alisma plantago-aquatica	L.		alispla	35609	wfo-0000755470	wfo-0000755470	Alisma plantago-aquatica	TRUE	TRUE
allipet	Alliaria petiolata	(M. Bieb.) Cavara & Grande		allipet	13080	wfo-0000526081	wfo-0000526081	Alliaria petiolata	TRUE	TRUE
allivin	Allium vineale	L.		allivin	39246	wfo-0000757711	wfo-0000757711	Allium vineale	TRUE	TRUE
alopmyo	Alopecurus myosuroides	Huds.		alopmyo	41138	wfo-0000845620	wfo-0000845620	Alopecurus myosuroides	TRUE	TRUE
aloppra	Alopecurus pratensis	L.		aloppra	40391	wfo-0000845656	wfo-0000845656	Alopecurus pratensis	TRUE	TRUE
aloputr	Alopecurus utriculatus	(L.) Banks & Sol.		aloputr	40873	wfo-0000845731	wfo-0000845731	Alopecurus utriculatus	TRUE	TRUE
alysaly	Alyssum alyssoides	(L.) L.		alysaly	13424	wfo-0000529216	wfo-0000529216	Alyssum alyssoides	TRUE	TRUE
alysmin	Alyssum simplex	Rudolphi		alysmin	12976	wfo-0000529874	wfo-0000529874	Alyssum simplex	TRUE	TRUE
amarbli	Amaranthus blitoides	S. Watson		amarbli	892	wfo-0000530076	wfo-0000530076	Amaranthus blitoides	TRUE	TRUE
amarliv	Amaranthus blitum	L.		amarliv	924	wfo-0000530085	wfo-0000530085	Amaranthus blitum	TRUE	TRUE
amarhyb	Amaranthus hybridus	L.		amarhyb	897	wfo-0000530251	wfo-0000530251	Amaranthus hybridus	TRUE	TRUE
amarret	Amaranthus retroflexus	L.		amarret	931	wfo-0000530447	wfo-0000530447	Amaranthus retroflexus	TRUE	TRUE
ammimaj	Ammi majus	L.		ammimaj	1508	wfo-0000531157	wfo-0000531157	Ammi majus	TRUE	TRUE
ammivis	Ammi visnaga	(L.) Lam.		ammivis	1509	wfo-0000531177	wfo-0000531177	Ammi visnaga	TRUE	TRUE
anaccla	Anacyclus clavatus	(Desf.) Pers.		anaccla	4926	wfo-0000123732	wfo-0000123732	Anacyclus clavatus	TRUE	TRUE
anacmar	Anacyclus maroccanus	(Ball) Ball		anacmar	201297	wfo-0000011032	wfo-0000011032	Anacyclus maroccanus	TRUE	TRUE
anacval	Anacyclus valentinus	L.		anacval	3355	wfo-0000003210	wfo-0000003210	Anacyclus valentinus	TRUE	TRUE
anagarv	Anagallis arvensis subsp. arvensis	L.		anagarv	28783	wfo-0001367253	wfo-0001367253	Anagallis arvensis subsp. arvensis	TRUE	TRUE
anagfoe	Anagallis arvensis subsp. foemina	(Mill.) Schinz & Thell.		anagfoe	29031	wfo-0000533168	wfo-0000533168	Anagallis arvensis subsp. foemina	TRUE	TRUE
anchazu	Anchusa azurea	Mill.		anchazu	12594	wfo-0000533562	wfo-0000533562	Anchusa azurea	TRUE	TRUE
anchoff	Anchusa officinalis	L.		anchoff	12527	wfo-0000533707	wfo-0000533707	Anchusa officinalis	TRUE	TRUE
andrmax	Androsace maxima	L.		andrmax	28785	wfo-0000534676	wfo-0000534676	Androsace maxima	TRUE	TRUE
andrint	Andryala integrifolia	L.		andrint	4660	wfo-0000045387	wfo-0000045387	Andryala integrifolia	TRUE	TRUE
andrlax	Andryala laxiflora	DC.		andrlax	3845	wfo-0000135941	wfo-0000135941	Andryala laxiflora	TRUE	TRUE
anetgra	Anethum graveolens	L.		anetgra	1512	wfo-0000536042	wfo-0000536042	Anethum graveolens	TRUE	TRUE
antharv	Anthemis arvensis	L.		antharv	3024	wfo-0000010729	wfo-0000010729	Anthemis arvensis	TRUE	TRUE
anthcot	Anthemis cotula	L.		anthcot	2778	wfo-0000032964	wfo-0000032964	Anthemis cotula	TRUE	TRUE
anthodo	Anthoxanthum odoratum	L.		anthodo	41907	wfo-0000848178	wfo-0000848178	Anthoxanthum odoratum	TRUE	TRUE
anthcau	Anthriscus caucalis	M. Bieb.		anthcau	1975	wfo-0000538624	wfo-0000538624	Anthriscus caucalis	TRUE	TRUE
anthsyl	Anthriscus sylvestris	(L.) Hoffm.		anthsyl	1916	wfo-0000538692	wfo-0000538692	Anthriscus sylvestris	TRUE	TRUE
aperint	Apera interrupta	(L.) P. Beauv.		aperint	41910	wfo-0000848265	wfo-0000848265	Apera interrupta	TRUE	TRUE
aperspi	Apera spica-venti	(L.) P. Beauv.		aperspi	40884	wfo-0000848273	wfo-0000848273	Apera spica-venti	TRUE	TRUE
aphaarv	Aphanes arvensis	L.		aphaarv	29391	wfo-0001003065	wfo-0001003065	Aphanes arvensis	TRUE	TRUE
aphamic	Aphanes australis	Rydb.		aphamic	29977	wfo-0001009199	wfo-0001009199	Aphanes australis	TRUE	TRUE
apiugra	Apium graveolens	L.		apiugra	1456	wfo-0000540626	wfo-0000540626	Apium graveolens	TRUE	TRUE
apiunod	Apium nodiflorum	(L.) Lag.		apiunod	1922	wfo-0000540680	wfo-0000540680	Apium nodiflorum	TRUE	TRUE
arabtha	Arabidopsis thaliana	(L.) Heynh.		arabtha	12652	wfo-0000541830	wfo-0000541830	Arabidopsis thaliana	TRUE	TRUE
arabver	Arabis verna	(L.) R. Br.		arabver	14278	wfo-0000542978	wfo-0000542978	Arabis verna	TRUE	TRUE
arctlap	Arctium lappa	L.		arctlap	6084	wfo-0000095986	wfo-0000095986	Arctium lappa	TRUE	TRUE
arenlep	Arenaria serpyllifolia subsp. leptoclados	(Rchb.) Nyman		arenlep	16049	wfo-0000546658	wfo-0000546658	Arenaria serpyllifolia subsp. leptoclados	TRUE	TRUE
arenser	Arenaria serpyllifolia subsp. serpyllifolia	L.		arenser	16833	wfo-0001291273	wfo-0001291273	Arenaria serpyllifolia subsp. serpyllifolia	TRUE	TRUE
ariscle	Aristolochia clematitis	L.		ariscle	2411	wfo-0000547670	wfo-0000547670	Aristolochia clematitis	TRUE	TRUE
arispau	Aristolochia paucinervis	Pomel		arispau	44691	wfo-0000548177	wfo-0000548177	Aristolochia paucinervis	TRUE	TRUE
arnomin	Arnoseris minima	(L.) Schweigg. & Körte		arnomin	3666	wfo-0000028808	wfo-0000028808	Arnoseris minima	TRUE	TRUE
arrhels	Arrhenatherum elatius	(L.) P. Beauv. ex J. Presl & C. Presl		arrhels	40414	wfo-0000849608	wfo-0000849608	Arrhenatherum elatius	TRUE	TRUE
arteabs	Artemisia absinthium	L.		arteabs	5486	wfo-0000134589	wfo-0000134589	Artemisia absinthium	TRUE	TRUE
artecam	Artemisia campestris	L.		artecam	2974	wfo-0000068600	wfo-0000068600	Artemisia campestris	TRUE	TRUE
arteher	Artemisia herba-alba	Asso		arteher	5950	wfo-0000019358	wfo-0000019358	Artemisia herba-alba	TRUE	TRUE
artevul	Artemisia vulgaris	L.		artevul	4158	wfo-0000115588	wfo-0000115588	Artemisia vulgaris	TRUE	TRUE
aspepro	Asperugo procumbens	L.		aspepro	12544	wfo-0000552204	wfo-0000552204	Asperugo procumbens	TRUE	TRUE
aspearv	Asperula arvensis	L.		aspearv	32387	wfo-0000284756	wfo-0000284756	Asperula arvensis	TRUE	TRUE
aspecyn	Asperula cynanchica	L.		aspecyn	31904	wfo-0000285663	wfo-0000285663	Asperula cynanchica	TRUE	TRUE
aspetin	Asperula tinctoria	L.		aspetin	32329	wfo-0000289552	wfo-0000289552	Asperula tinctoria	TRUE	TRUE
asphfis	Asphodelus fistulosus	L.		asphfis	38669	wfo-0000636824	wfo-0000636824	Asphodelus fistulosus	TRUE	TRUE
astrech	Astragalus echinatus	Murray		astrech	22420	wfo-0000212483	wfo-0000212483	Astragalus echinatus	TRUE	TRUE
astrgly	Astragalus glycyphyllos	L.		astrgly	22427	wfo-0000213564	wfo-0000213564	Astragalus glycyphyllos	TRUE	TRUE
astrham	Astragalus hamosus	L.		astrham	19740	wfo-0000212512	wfo-0000212512	Astragalus hamosus	TRUE	TRUE
astrses	Astragalus sesameus	L.		astrses	20879	wfo-0000212562	wfo-0000212562	Astragalus sesameus	TRUE	TRUE
atracan	Atractylis cancellata	L.		atracan	2806	wfo-0000046461	wfo-0000046461	Atractylis cancellata	TRUE	TRUE
atrahum	Atractylis humilis	L.		atrahum	4163	wfo-0000089399	wfo-0000089399	Atractylis humilis	TRUE	TRUE
atriobl	Atriplex oblongifolia	Waldst. & Kit.		atriobl	17673	wfo-0000556362	wfo-0000556362	Atriplex oblongifolia	TRUE	TRUE
atripat	Atriplex patula	L.		atripat	17675	wfo-0000556421	wfo-0000556421	Atriplex patula	TRUE	TRUE
atrihas	Atriplex prostrata	Boucher ex DC.		atrihas	44815	wfo-0000556490	wfo-0000556490	Atriplex prostrata	TRUE	TRUE
atriros	Atriplex rosea	L.		atriros	17679	wfo-0000556540	wfo-0000556540	Atriplex rosea	TRUE	TRUE
atritat	Atriplex tatarica	L.		atritat	17681	wfo-0000556655	wfo-0000556655	Atriplex tatarica	TRUE	TRUE
avenbar	Avena barbata	Pott ex Link		avenbar	40564	wfo-0000851697	wfo-0000851697	Avena barbata	TRUE	TRUE
avenfat	Avena fatua	L.		avenfat	40425	wfo-0000851838	wfo-0000851838	Avena fatua	TRUE	TRUE
avenste	Avena sterilis	L.		avenste	41440	wfo-0000852332	wfo-0000852332	Avena sterilis	TRUE	TRUE
avenstr	Avena strigosa	Schreb.		avenstr	40565	wfo-0000852368	wfo-0000852368	Avena strigosa	TRUE	TRUE
baldran	Baldellia ranunculoides	(L.) Parl.		baldran	35614	wfo-0000761108	wfo-0000761108	Baldellia ranunculoides	TRUE	TRUE
ballnig	Ballota nigra	L.		ballnig	24563	wfo-0000315321	wfo-0000315321	Ballota nigra	TRUE	TRUE
barbstr	Barbarea stricta	Andrz.		barbstr	14378	wfo-0000560052	wfo-0000560052	Barbarea stricta	TRUE	TRUE
barbvul	Barbarea vulgaris	W.T. Aiton		barbvul	14291	wfo-0000560064	wfo-0000560064	Barbarea vulgaris	TRUE	TRUE
kochsco	Bassia scoparia	(L.) Voss		kochsco	44831	wfo-0000561206	wfo-0000561206	Bassia scoparia	TRUE	TRUE
bellfle	Bellevalia flexuosa	Boiss.		bellfle	201424	wfo-0000761435	wfo-0000761435	Bellevalia flexuosa	TRUE	TRUE
bertinc	Berteroa incana	(L.) DC.		bertinc	14292	wfo-0000564515	wfo-0000564515	Berteroa incana	TRUE	TRUE
beruere	Berula erecta	(Huds.) Coville		beruere	1938	wfo-0000564539	wfo-0000564539	Berula erecta	TRUE	TRUE
betavul	Beta vulgaris maritima	(L.) Arcang.		betavul	17824	wfo-0000565017	wfo-0000565017	Beta vulgaris maritima	TRUE	TRUE
bideaur	Bidens aurea	(Aiton) Sherff		bideaur	3323	wfo-0000035114	wfo-0000035114	Bidens aurea	TRUE	TRUE
bidecer	Bidens cernua	L.		bidecer	3807	wfo-0000003695	wfo-0000003695	Bidens cernua	TRUE	TRUE
bidetri	Bidens tripartita	L.		bidetri	3990	wfo-0000068428	wfo-0000068428	Bidens tripartita	TRUE	TRUE
biforad	Bifora radians	M. Bieb.		biforad	1939	wfo-0000565255	wfo-0000565255	Bifora radians	TRUE	TRUE
bifotes	Bifora testiculata	(L.) Roth		bifotes	2359	wfo-0000565256	wfo-0000565256	Bifora testiculata	TRUE	TRUE
biscaur	Biscutella auriculata	L.		biscaur	14300	wfo-0000565636	wfo-0000565636	Biscutella auriculata	TRUE	TRUE
biscdid	Biscutella didyma	L.		biscdid	14386	wfo-0000565696	wfo-0000565696	Biscutella didyma	TRUE	TRUE
blyscom	Blysmus compressus	(L.) Panz. ex Link		blyscom	37421	wfo-0000341571	wfo-0000341571	Blysmus compressus	TRUE	TRUE
scirmar	Bolboschoenus maritimus	(L.) Palla		scirmar	37054	wfo-0000341695	wfo-0000341695	Bolboschoenus maritimus	TRUE	TRUE
bracdis	Brachypodium distachyon	(L.) P. Beauv.		bracdis	40602	wfo-0000854379	wfo-0000854379	Brachypodium distachyon	TRUE	TRUE
bracsyl	Brachypodium sylvaticum	(Huds.) P. Beauv.		bracsyl	41179	wfo-0000854603	wfo-0000854603	Brachypodium sylvaticum	TRUE	TRUE
brasnig	Brassica nigra	(L.) W.D.J. Koch		brasnig	13691	wfo-0000571314	wfo-0000571314	Brassica nigra	TRUE	TRUE
brasole	Brassica oleracea	L.		brasole	14208	wfo-0000571350	wfo-0000571350	Brassica oleracea	TRUE	TRUE
brasrap	Brassica rapa	L.		brasrap	13695	wfo-0000571544	wfo-0000571544	Brassica rapa	TRUE	TRUE
brizmax	Briza maxima	L.		brizmax	41668	wfo-0000854743	wfo-0000854743	Briza maxima	TRUE	TRUE
brizmed	Briza media	L.		brizmed	40342	wfo-0000854755	wfo-0000854755	Briza media	TRUE	TRUE
bromalo	Bromus alopecuros	Poir.		bromalo	40344	wfo-0000855147	wfo-0000855147	Bromus alopecuros	TRUE	TRUE
bromarv	Bromus arvensis	L.		bromarv	40609	wfo-0000855198	wfo-0000855198	Bromus arvensis	TRUE	TRUE
bromcom	Bromus commutatus	Schrad.		bromcom	40941	wfo-0000855398	wfo-0000855398	Bromus commutatus	TRUE	TRUE
bromdia	Bromus diandrus	Roth		bromdia	42153	wfo-0000855460	wfo-0000855460	Bromus diandrus	TRUE	TRUE
bromere	Bromus erectus	Huds.		bromere	40358	wfo-0000855493	wfo-0000855493	Bromus erectus	TRUE	TRUE
bromhor	Bromus hordeaceus subsp. hordeaceus	L.		bromhor	40361	wfo-0001097733	wfo-0001097733	Bromus hordeaceus subsp. hordeaceus	TRUE	TRUE
bromine	Bromus inermis	Leyss.		bromine	40620	wfo-0000855743	wfo-0000855743	Bromus inermis	TRUE	TRUE
bromlan	Bromus lanceolatus	Roth		bromlan	42158	wfo-0000855870	wfo-0000855870	Bromus lanceolatus	TRUE	TRUE
brommad	Bromus madritensis	L.		brommad	40949	wfo-0000855936	wfo-0000855936	Bromus madritensis	TRUE	TRUE
bromrac	Bromus racemosus	L.		bromrac	40951	wfo-0000856306	wfo-0000856306	Bromus racemosus	TRUE	TRUE
bromram	Bromus ramosus	Huds.		bromram	40952	wfo-0000856327	wfo-0000856327	Bromus ramosus	TRUE	TRUE
bromrig	Bromus rigidus	Roth		bromrig	42165	wfo-0000856361	wfo-0000856361	Bromus rigidus	TRUE	TRUE
bromrub	Bromus rubens	L.		bromrub	41967	wfo-0000856381	wfo-0000856381	Bromus rubens	TRUE	TRUE
bromsec	Bromus secalinus	L.		bromsec	40610	wfo-0000856443	wfo-0000856443	Bromus secalinus	TRUE	TRUE
bromste	Bromus sterilis	L.		bromste	40373	wfo-0000856589	wfo-0000856589	Bromus sterilis	TRUE	TRUE
bromtec	Bromus tectorum	L.		bromtec	41688	wfo-0000856649	wfo-0000856649	Bromus tectorum	TRUE	TRUE
bryocre	Bryonia dioica	Jacq.		bryocre	18475	wfo-0000572974	wfo-0000572974	Bryonia dioica	TRUE	TRUE
buglarv	Buglossoides arvensis	(L.) I.M.Johnst.		buglarv	12169	wfo-0000574420	wfo-0000574420	Buglossoides arvensis	TRUE	TRUE
buglten	Buglossoides tenuiflora	(L.f.) I.M.Johnst.		buglten	12488	wfo-0000574446	wfo-0000574446	Buglossoides tenuiflora	TRUE	TRUE
bunieru	Bunias erucago	L.		bunieru	14224	wfo-0000574733	wfo-0000574733	Bunias erucago	TRUE	TRUE
buniori	Bunias orientalis	L.		buniori	14415	wfo-0000574739	wfo-0000574739	Bunias orientalis	TRUE	TRUE
buplrot	Bupleurum rotundifolium	L.		buplrot	1894	wfo-0000575774	wfo-0000575774	Bupleurum rotundifolium	TRUE	TRUE
bupllan	Bupleurum subovatum	Link ex Spreng.		bupllan	1884	wfo-0000575854	wfo-0000575854	Bupleurum subovatum	TRUE	TRUE
calearv	Calendula arvensis	L.		calearv	3677	wfo-0000027999	wfo-0000027999	Calendula arvensis	TRUE	TRUE
caleirr	Calepina irregularis	(Asso) Thell.		caleirr	12957	wfo-0000580142	wfo-0000580142	Calepina irregularis	TRUE	TRUE
callvul	Calluna vulgaris	(L.) Hull		callvul	19587	wfo-0000580837	wfo-0000580837	Calluna vulgaris	TRUE	TRUE
caltpal	Caltha palustris	L.		caltpal	27293	wfo-0000581660	wfo-0000581660	Caltha palustris	TRUE	TRUE
calysep	Calystegia sepium	(L.) R. Br.		calysep	18945	wfo-0001296723	wfo-0001296723	Calystegia sepium	TRUE	TRUE
camemic	Camelina microcarpa	Andrz. ex DC.		camemic	13713	wfo-0000582173	wfo-0000582173	Camelina microcarpa	TRUE	TRUE
camesat	Camelina sativa	(L.) Crantz		camesat	14234	wfo-0000582189	wfo-0000582189	Camelina sativa	TRUE	TRUE
camplus	Campanula lusitanica	L.		camplus	15149	wfo-0000827752	wfo-0000827752	Campanula lusitanica	TRUE	TRUE
campruc	Campanula rapunculus	L.		campruc	15083	wfo-0000828443	wfo-0000828443	Campanula rapunculus	TRUE	TRUE
capsbur	Capsella bursa-pastoris	(L.) Medik.		capsbur	12848	wfo-0000585589	wfo-0000585589	Capsella bursa-pastoris	TRUE	TRUE
cardhir	Cardamine hirsuta	L.		cardhir	14245	wfo-0000586924	wfo-0000586924	Cardamine hirsuta	TRUE	TRUE
cardpra	Cardamine pratensis	L.		cardpra	14249	wfo-0000587355	wfo-0000587355	Cardamine pratensis	TRUE	TRUE
cardagn	Carduus argentatus	L.		cardagn	3995	wfo-0000125578	wfo-0000125578	Carduus argentatus	TRUE	TRUE
cardcri	Carduus crispus	L.		cardcri	2731	wfo-0000014895	wfo-0000014895	Carduus crispus	TRUE	TRUE
cardpyc	Carduus pycnocephalus	L.		cardpyc	2822	wfo-0000024120	wfo-0000024120	Carduus pycnocephalus	TRUE	TRUE
cardten	Carduus tenuiflorus	Curtis		cardten	5921	wfo-0000003240	wfo-0000003240	Carduus tenuiflorus	TRUE	TRUE
careact	Carex acuta	L.		careact	38000	wfo-0000344146	wfo-0000344146	Carex acuta	TRUE	TRUE
careacu	Carex acutiformis	Ehrh.		careacu	37460	wfo-0000344201	wfo-0000344201	Carex acutiformis	TRUE	TRUE
careapp	Carex appropinquata	Schumach.		careapp	37464	wfo-0000344489	wfo-0000344489	Carex appropinquata	TRUE	TRUE
careboh	Carex bohemica	Schreber		careboh	38039	wfo-0000344977	wfo-0000344977	Carex bohemica	TRUE	TRUE
carecar	Carex caryophyllea	Latourr.		carecar	37362	wfo-0000345352	wfo-0000345352	Carex caryophyllea	TRUE	TRUE
careotr	Carex cuprina	(Sándor ex Heuff.) Nendtv. ex A.Kern.		careotr	37711	wfo-0000345812	wfo-0000345812	Carex cuprina	TRUE	TRUE
caredia	Carex diandra	Schrank		caredia	37377	wfo-0000346001	wfo-0000346001	Carex diandra	TRUE	TRUE
caredsn	Carex distans	L.		caredsn	37979	wfo-0000346128	wfo-0000346128	Carex distans	TRUE	TRUE
caredis	Carex disticha	Huds.		caredis	37982	wfo-0000346148	wfo-0000346148	Carex disticha	TRUE	TRUE
carediv	Carex divisa	Huds.		carediv	37984	wfo-0000346179	wfo-0000346179	Carex divisa	TRUE	TRUE
caredvu	Carex divulsa subsp. leersii	(Kneuck.) W. Koch		caredvu	37393	wfo-0000346198	wfo-0000346198	Carex divulsa subsp. leersii	TRUE	TRUE
careech	Carex echinata	Murray		careech	37888	wfo-0000346291	wfo-0000346291	Carex echinata	TRUE	TRUE
careela	Carex elata	All.		careela	37396	wfo-0000346341	wfo-0000346341	Carex elata	TRUE	TRUE
carefla	Carex flacca	Schreb.		carefla	37912	wfo-0000346645	wfo-0000346645	Carex flacca	TRUE	TRUE
carehir	Carex hirta	L.		carehir	37296	wfo-0000347452	wfo-0000347452	Carex hirta	TRUE	TRUE
careova	Carex leporina	L.		careova	37242	wfo-0000348260	wfo-0000348260	Carex leporina	TRUE	TRUE
caremur	Carex muricata	L.		caremur	37224	wfo-0000349075	wfo-0000349075	Carex muricata	TRUE	TRUE
carenig	Carex nigra	(L.) Reichard		carenig	37228	wfo-0000349250	wfo-0000349250	Carex nigra	TRUE	TRUE
carepal	Carex pallescens	L.		carepal	37247	wfo-0000349686	wfo-0000349686	Carex pallescens	TRUE	TRUE
carepna	Carex panicea	L.		carepna	37248	wfo-0000349728	wfo-0000349728	Carex panicea	TRUE	TRUE
carepnl	Carex paniculata	L.		carepnl	37249	wfo-0000349753	wfo-0000349753	Carex paniculata	TRUE	TRUE
carepen	Carex pendula	Huds.		carepen	37253	wfo-0000349898	wfo-0000349898	Carex pendula	TRUE	TRUE
carerem	Carex remota	L.		carerem	37756	wfo-0000350606	wfo-0000350606	Carex remota	TRUE	TRUE
carerip	Carex riparia	Curtis		carerip	37273	wfo-0000350744	wfo-0000350744	Carex riparia	TRUE	TRUE
carespi	Carex spicata	Huds.		carespi	37285	wfo-0000351443	wfo-0000351443	Carex spicata	TRUE	TRUE
caresyl	Carex sylvatica	Huds.		caresyl	37678	wfo-0000351795	wfo-0000351795	Carex sylvatica	TRUE	TRUE
careves	Carex vesicaria	L.		careves	37183	wfo-0000352391	wfo-0000352391	Carex vesicaria	TRUE	TRUE
carevul	Carex vulpina	L.		carevul	37185	wfo-0000352605	wfo-0000352605	Carex vulpina	TRUE	TRUE
carlrac	Carlina racemosa	L.		carlrac	4962	wfo-0000024768	wfo-0000024768	Carlina racemosa	TRUE	TRUE
cartgla	Carthamus glaucus	Bieb.		cartgla	4652	wfo-0000132082	wfo-0000132082	Carthamus glaucus	TRUE	TRUE
cartten	Carthamus tenuis	(Boiss. & Blanchet) Bornm.		cartten	200010	wfo-0000075633	wfo-0000075633	Carthamus tenuis	TRUE	TRUE
carttin	Carthamus tinctorius	L.		carttin	3822	wfo-0000024004	wfo-0000024004	Carthamus tinctorius	TRUE	TRUE
carucar	Carum carvi	L.		carucar	2331	wfo-0000588460	wfo-0000588460	Carum carvi	TRUE	TRUE
desmrig	Catapodium rigidum	(L.) C.E. Hubb.		desmrig	40985	wfo-0000858509	wfo-0000858509	Catapodium rigidum	TRUE	TRUE
caucpla	Caucalis platycarpos	L.		caucpla	2287	wfo-0000591123	wfo-0000591123	Caucalis platycarpos	TRUE	TRUE
centasp	Centaurea aspera	L.		centasp	2954	wfo-0000016988	wfo-0000016988	Centaurea aspera	TRUE	TRUE
centcya	Centaurea cyanus	L.		centcya	3132	wfo-0000008997	wfo-0000008997	Centaurea cyanus	TRUE	TRUE
centjac	Centaurea jacea	L.		centjac	3112	wfo-0000095537	wfo-0000095537	Centaurea jacea	TRUE	TRUE
centmrr	Centaurea maroccana	Ball		centmrr	201306	wfo-0000010200	wfo-0000010200	Centaurea maroccana	TRUE	TRUE
centmel	Centaurea melitensis	L.		centmel	4985	wfo-0000005385	wfo-0000005385	Centaurea melitensis	TRUE	TRUE
centnig	Centaurea nigra	L.		centnig	3754	wfo-0000043513	wfo-0000043513	Centaurea nigra	TRUE	TRUE
centphr	Centaurea phrygia	L.		centphr	2883	wfo-0000023705	wfo-0000023705	Centaurea phrygia	TRUE	TRUE
centpll	Centaurea pullata	L.		centpll	4354	wfo-0000138368	wfo-0000138368	Centaurea pullata	TRUE	TRUE
centsca	Centaurea scabiosa	L.		centsca	3597	wfo-0000013986	wfo-0000013986	Centaurea scabiosa	TRUE	TRUE
centsol	Centaurea solstitialis	L.		centsol	3444	wfo-0000035974	wfo-0000035974	Centaurea solstitialis	TRUE	TRUE
centpul	Centaurium pulchellum	(Sw.) Druce		centpul	22823	wfo-0000594018	wfo-0000594018	Centaurium pulchellum	TRUE	TRUE
centctr	Centranthus calcitrapae	(L.) Dufr.		centctr	34893	wfo-0000594286	wfo-0000594286	Centranthus calcitrapae	TRUE	TRUE
cephsyr	Cephalaria syriaca	(L.) Schrad.		cephsyr	19120	wfo-0000594634	wfo-0000594634	Cephalaria syriaca	TRUE	TRUE
ceraarv	Cerastium arvense	L.		ceraarv	16782	wfo-0000595158	wfo-0000595158	Cerastium arvense	TRUE	TRUE
cerabra	Cerastium brachypetalum	Pers.		cerabra	16786	wfo-0000595299	wfo-0000595299	Cerastium brachypetalum	TRUE	TRUE
ceradic	Cerastium dichotomum	L.		ceradic	15674	wfo-0000595482	wfo-0000595482	Cerastium dichotomum	TRUE	TRUE
cerafon	Cerastium fontanum	Baumg.		cerafon	16798	wfo-0000595550	wfo-0000595550	Cerastium fontanum	TRUE	TRUE
ceraglo	Cerastium glomeratum	Thuill.		ceraglo	17356	wfo-0000595603	wfo-0000595603	Cerastium glomeratum	TRUE	TRUE
ceragra	Cerastium gracile	Dufour		ceragra	17357	wfo-0000595615	wfo-0000595615	Cerastium gracile	TRUE	TRUE
cerapum	Cerastium pumilum	Curtis		cerapum	16863	wfo-0000596025	wfo-0000596025	Cerastium pumilum	TRUE	TRUE
cerasem	Cerastium semidecandrum	L.		cerasem	15651	wfo-0000596122	wfo-0000596122	Cerastium semidecandrum	TRUE	TRUE
chaemin	Chaenorhinum minus	(L.) Lange		chaemin	33202	wfo-0000598753	wfo-0000598753	Chaenorhinum minus	TRUE	TRUE
chaetem	Chaerophyllum temulum	L.		chaetem	1401	wfo-0000599113	wfo-0000599113	Chaerophyllum temulum	TRUE	TRUE
chelmaj	Chelidonium majus	L.		chelmaj	25435	wfo-0000600655	wfo-0000600655	Chelidonium majus	TRUE	TRUE
chenalb	Chenopodium album	L.		chenalb	17842	wfo-0000600897	wfo-0000600897	Chenopodium album	TRUE	TRUE
chenfic	Chenopodium ficifolium	Sm.		chenfic	17866	wfo-0000601268	wfo-0000601268	Chenopodium ficifolium	TRUE	TRUE
chengla	Chenopodium glaucum	L.		chengla	17874	wfo-0000601315	wfo-0000601315	Chenopodium glaucum	TRUE	TRUE
chenhyb	Chenopodium hybridum	L.		chenhyb	17875	wfo-0000601402	wfo-0000601402	Chenopodium hybridum	TRUE	TRUE
chenmur	Chenopodium murale	L.		chenmur	17880	wfo-0000601534	wfo-0000601534	Chenopodium murale	TRUE	TRUE
chenopu	Chenopodium opulifolium	Schrad. ex W.D.J. Koch & Ziz		chenopu	17881	wfo-0000601580	wfo-0000601580	Chenopodium opulifolium	TRUE	TRUE
chenpol	Chenopodium polyspermum	L.		chenpol	17882	wfo-0000601652	wfo-0000601652	Chenopodium polyspermum	TRUE	TRUE
chenrub	Chenopodium rubrum	L.		chenrub	17729	wfo-0000601735	wfo-0000601735	Chenopodium rubrum	TRUE	TRUE
chenurb	Chenopodium urbicum	L.		chenurb	17891	wfo-0000601889	wfo-0000601889	Chenopodium urbicum	TRUE	TRUE
chenvul	Chenopodium vulvaria	L.		chenvul	17892	wfo-0000601914	wfo-0000601914	Chenopodium vulvaria	TRUE	TRUE
chonjun	Chondrilla juncea	L.		chonjun	5390	wfo-0000030135	wfo-0000030135	Chondrilla juncea	TRUE	TRUE
cichpum	Cichorium endivia subsp. divaricatum	(Schonsboe) P. D. Sell		cichpum	5360	wfo-0000068820	wfo-0000068820	Cichorium endivia subsp. divaricatum	TRUE	TRUE
cichint	Cichorium intybus	L.		cichint	2694	wfo-0000080671	wfo-0000080671	Cichorium intybus	TRUE	TRUE
cicuvir	Cicuta virosa	L.		cicuvir	2295	wfo-0000604532	wfo-0000604532	Cicuta virosa	TRUE	TRUE
circlut	Circaea lutetiana	L.		circlut	26061	wfo-0000605657	wfo-0000605657	Circaea lutetiana	TRUE	TRUE
cirsarv	Cirsium arvense	(L.) Scop.		cirsarv	5024	wfo-0000006870	wfo-0000006870	Cirsium arvense	TRUE	TRUE
cirspal	Cirsium palustre	(L.) Scop.		cirspal	5896	wfo-0000043760	wfo-0000043760	Cirsium palustre	TRUE	TRUE
cirsvul	Cirsium vulgare	(Savi) Ten.		cirsvul	3737	wfo-0000081703	wfo-0000081703	Cirsium vulgare	TRUE	TRUE
cladara	Cladanthus arabicus	(L.) Cass.		cladara	5193	wfo-0000040208	wfo-0000040208	Cladanthus arabicus	TRUE	TRUE
chammix	Cladanthus mixtus	(L.) Chevall.		chammix	3726	wfo-0000122557	wfo-0000122557	Cladanthus mixtus	TRUE	TRUE
cladmar	Cladium mariscus	(L.) Pohl		cladmar	37586	wfo-0000356458	wfo-0000356458	Cladium mariscus	TRUE	TRUE
clemvit	Clematis vitalba	L.		clemvit	27205	wfo-0000610926	wfo-0000610926	Clematis vitalba	TRUE	TRUE
acinarv	Clinopodium acinos	(L.) Kuntze		acinarv	24493	wfo-0000890516	wfo-0000890516	Clinopodium acinos	TRUE	TRUE
clinvul	Clinopodium vulgare	L.		clinvul	24218	wfo-0000893535	wfo-0000893535	Clinopodium vulgare	TRUE	TRUE
colemyc	Coleostephus myconis	(L.) Rchb. f.		colemyc	4970	wfo-0000060066	wfo-0000060066	Coleostephus myconis	TRUE	TRUE
conimac	Conium maculatum	L.		conimac	1410	wfo-0000617964	wfo-0000617964	Conium maculatum	TRUE	TRUE
conomaj	Conopodium majus	(Gouan) Loret		conomaj	1346	wfo-0000619241	wfo-0000619241	Conopodium majus	TRUE	TRUE
conrori	Conringia orientalis	(L.) Dumort.		conrori	13624	wfo-0000619480	wfo-0000619480	Conringia orientalis	TRUE	TRUE
consori	Consolida orientalis	(J. Gay ex Des Moul.) Schrödinger		consori	27096	wfo-0000619559	wfo-0000619559	Consolida orientalis	TRUE	TRUE
conspub	Consolida pubescens	(DC.) Soó		conspub	27226	wfo-0000619569	wfo-0000619569	Consolida pubescens	TRUE	TRUE
consreg	Consolida regalis	Gray		consreg	27229	wfo-0000619574	wfo-0000619574	Consolida regalis	TRUE	TRUE
convarv	Convolvulus arvensis	L.		convarv	18911	wfo-0001296633	wfo-0001296633	Convolvulus arvensis	TRUE	TRUE
convbet	Convolvulus betonicifolius	Mill.		convbet	18914	wfo-0001298810	wfo-0001298810	Convolvulus betonicifolius	TRUE	TRUE
convsic	Convolvulus siculus	L.		convsic	18897	wfo-0001296653	wfo-0001296653	Convolvulus siculus	TRUE	TRUE
convalt	Convolvulus thunbergii	Roem. & Schult.		convalt	18964	wfo-0001297652	wfo-0001297652	Convolvulus thunbergii	TRUE	TRUE
conycan	Conyza canadensis	(L.) Cronquist		conycan	5194	wfo-0000129910	wfo-0000129910	Conyza canadensis	TRUE	TRUE
corisat	Coriandrum sativum	L.		corisat	2310	wfo-0000621274	wfo-0000621274	Coriandrum sativum	TRUE	TRUE
corosco	Coronilla scorpioides	(L.) W.D.J. Koch		corosco	22332	wfo-0001054559	wfo-0001054559	Coronilla scorpioides	TRUE	TRUE
anthalt	Cota altissima	(L.) J.Gay		anthalt	4553	wfo-0000086301	wfo-0000086301	Cota altissima	TRUE	TRUE
anthpal	Cota palaestina	Reut. ex Unger & Kotschy		anthpal	200005	wfo-0000133617	wfo-0000133617	Cota palaestina	TRUE	TRUE
anthseg	Cota segetalis	(Ten.) Holub		anthseg	4562	wfo-0000041809	wfo-0000041809	Cota segetalis	TRUE	TRUE
anthtin	Cota tinctoria	(L.) J.Gay		anthtin	2787	wfo-0000076814	wfo-0000076814	Cota tinctoria	TRUE	TRUE
crepasp	Crepis aspera	L.		crepasp	200012	wfo-0000125677	wfo-0000125677	Crepis aspera	TRUE	TRUE
crepbie	Crepis biennis	L.		crepbie	4230	wfo-0000106204	wfo-0000106204	Crepis biennis	TRUE	TRUE
crepcap	Crepis capillaris	(L.) Wallr.		crepcap	3071	wfo-0000030643	wfo-0000030643	Crepis capillaris	TRUE	TRUE
crepnic	Crepis nicaeensis	Balb.		crepnic	5197	wfo-0000125298	wfo-0000125298	Crepis nicaeensis	TRUE	TRUE
creppls	Crepis palaestina	(Boiss.) Bornm.		creppls	201431	wfo-0000037280	wfo-0000037280	Crepis palaestina	TRUE	TRUE
creppls	Crepis palaestina	(Boiss.) Bornm.		creppls	201431	wfo-0000037280	wfo-0000037280	Crepis palaestina	TRUE	TRUE
creppul	Crepis pulchra	L.		creppul	5675	wfo-0000120735	wfo-0000120735	Crepis pulchra	TRUE	TRUE
crepset	Crepis setosa	Haller f.		crepset	4060	wfo-0000085139	wfo-0000085139	Crepis setosa	TRUE	TRUE
crepves	Crepis vesicaria	L.		crepves	3710	wfo-0000043912	wfo-0000043912	Crepis vesicaria	TRUE	TRUE
crucmac	Crucianella macrostachya	Boiss.		crucmac	32333	wfo-0000932876	wfo-0000932876	Crucianella macrostachya	TRUE	TRUE
cruclae	Cruciata laevipes	Opiz		cruclae	32133	wfo-0000932960	wfo-0000932960	Cruciata laevipes	TRUE	TRUE
cructau	Cruciata taurica	(Pallas ex Willd.) Ehrend.		cructau	31995	wfo-0001132454	wfo-0001132454	Cruciata taurica	TRUE	TRUE
crypacu	Crypsis aculeata	(L.) Aiton		crypacu	42191	wfo-0000860758	wfo-0000860758	Crypsis aculeata	TRUE	TRUE
cyclper	Cyclamen persicum	Mill.		cyclper	28881	wfo-0000631834	wfo-0000631834	Cyclamen persicum	TRUE	TRUE
cynodac	Cynodon dactylon	(L.) Pers.		cynodac	41221	wfo-0000861178	wfo-0000861178	Cynodon dactylon	TRUE	TRUE
cynocri	Cynosurus cristatus	L.		cynocri	40659	wfo-0000861316	wfo-0000861316	Cynosurus cristatus	TRUE	TRUE
cynoech	Cynosurus echinatus	L.		cynoech	41222	wfo-0000861333	wfo-0000861333	Cynosurus echinatus	TRUE	TRUE
cypefus	Cyperus fuscus	L.		cypefus	37606	wfo-0000373976	wfo-0000373976	Cyperus fuscus	TRUE	TRUE
dactglo	Dactylis glomerata	L.		dactglo	40290	wfo-0000861498	wfo-0000861498	Dactylis glomerata	TRUE	TRUE
dactfuc	Dactylorhiza fuchsii	(Druce) Soó		dactfuc	39508	wfo-0000936593	wfo-0000936593	Dactylorhiza fuchsii	TRUE	TRUE
dantdec	Danthonia decumbens	(L.) DC.		dantdec	42203	wfo-0000861886	wfo-0000861886	Danthonia decumbens	TRUE	TRUE
daucaur	Daucus aureus	Desf.		daucaur	2263	wfo-0000638418	wfo-0000638418	Daucus aureus	TRUE	TRUE
dauccar	Daucus carota subsp. carota	L.		dauccar	1358	wfo-0001429987	wfo-0001429987	Daucus carota subsp. carota	TRUE	TRUE
daucmax	Daucus carota subsp. maximus	(Desf.) Ball		daucmax	1781	wfo-0000638464	wfo-0000638464	Daucus carota subsp. maximus	TRUE	TRUE
descces	Deschampsia cespitosa	(L.) P. Beauv.		descces	40299	wfo-0000862467	wfo-0000862467	Deschampsia cespitosa	TRUE	TRUE
descfle	Deschampsia flexuosa	(L.) Trin.		descfle	41982	wfo-0000862584	wfo-0000862584	Deschampsia flexuosa	TRUE	TRUE
descsop	Descurainia sophia	(L.) Webb ex Prantl		descsop	13207	wfo-0000641996	wfo-0000641996	Descurainia sophia	TRUE	TRUE
dianarm	Dianthus armeria	L.		dianarm	16115	wfo-0000643086	wfo-0000643086	Dianthus armeria	TRUE	TRUE
diandel	Dianthus deltoides	L.		diandel	16129	wfo-0000643427	wfo-0000643427	Dianthus deltoides	TRUE	TRUE
digiisc	Digitaria ischaemum	(Schreb. ex Schweigg.) Muhl.		digiisc	40681	wfo-0000864055	wfo-0000864055	Digitaria ischaemum	TRUE	TRUE
digisan	Digitaria sanguinalis	(L.) Scop.		digisan	40683	wfo-0000864353	wfo-0000864353	Digitaria sanguinalis	TRUE	TRUE
dipleru	Diplotaxis erucoides	(L.) DC.		dipleru	13209	wfo-0000650432	wfo-0000650432	Diplotaxis erucoides	TRUE	TRUE
diplmur	Diplotaxis muralis	(L.) DC.		diplmur	13634	wfo-0000650478	wfo-0000650478	Diplotaxis muralis	TRUE	TRUE
diplten	Diplotaxis tenuifolia	(L.) DC.		diplten	14468	wfo-0000650524	wfo-0000650524	Diplotaxis tenuifolia	TRUE	TRUE
dipsful	Dipsacus fullonum	L.		dipsful	19359	wfo-0000651022	wfo-0000651022	Dipsacus fullonum	TRUE	TRUE
dittvis	Dittrichia viscosa	(L.) Greuter		dittvis	4066	wfo-0000059214	wfo-0000059214	Dittrichia viscosa	TRUE	TRUE
echicap	Echinaria capitata	(L.) Desf.		echicap	40685	wfo-0000865205	wfo-0000865205	Echinaria capitata	TRUE	TRUE
echicru	Echinochloa crus-galli	(L.) P. Beauv.		echicru	42222	wfo-0000865236	wfo-0000865236	Echinochloa crus-galli	TRUE	TRUE
echigai	Echinops gaillardotii	Boiss.		echigai	201427	wfo-0000093585	wfo-0000093585	Echinops gaillardotii	TRUE	TRUE
echirit	Echinops ritro	L.		echirit	2649	wfo-0000016873	wfo-0000016873	Echinops ritro	TRUE	TRUE
echiita	Echium italicum	L.		echiita	12078	wfo-0000662857	wfo-0000662857	Echium italicum	TRUE	TRUE
echijud	Echium judaeum	Lacaita		echijud	201428	wfo-0000662874	wfo-0000662874	Echium judaeum	TRUE	TRUE
echipla	Echium plantagineum	L.		echipla	12090	wfo-0000662991	wfo-0000662991	Echium plantagineum	TRUE	TRUE
echivul	Echium vulgare	L.		echivul	12105	wfo-0000663145	wfo-0000663145	Echium vulgare	TRUE	TRUE
eleopal	Eleocharis palustris	(L.) Roem. & Schult.		eleopal	37120	wfo-0000405590	wfo-0000405590	Eleocharis palustris	TRUE	TRUE
eleouni	Eleocharis uniglumis	(Link) Schult.		eleouni	37127	wfo-0000406316	wfo-0000406316	Eleocharis uniglumis	TRUE	TRUE
elymcan	Elymus caninus	(L.) L.		elymcan	42231	wfo-0000866095	wfo-0000866095	Elymus caninus	TRUE	TRUE
elymrep	Elytrigia repens	(L.) Desv. ex Nevski		elymrep	40238	wfo-0000867052	wfo-0000867052	Elytrigia repens	TRUE	TRUE
emexspi	Emex spinosa	(L.) Campd.		emexspi	27700	wfo-0000667149	wfo-0000667149	Emex spinosa	TRUE	TRUE
epilade	Epilobium ciliatum	Raf.		epilade	26066	wfo-0000668926	wfo-0000668926	Epilobium ciliatum	TRUE	TRUE
epilhir	Epilobium hirsutum	L.		epilhir	26536	wfo-0000669196	wfo-0000669196	Epilobium hirsutum	TRUE	TRUE
epilpar	Epilobium parviflorum	Schreb.		epilpar	26505	wfo-0000669577	wfo-0000669577	Epilobium parviflorum	TRUE	TRUE
epiltet	Epilobium tetragonum	L.		epiltet	26469	wfo-0000669847	wfo-0000669847	Epilobium tetragonum	TRUE	TRUE
equiarv	Equisetum arvense	L.		equiarv	166	wfo-0001108914	wfo-0001108914	Equisetum arvense	TRUE	TRUE
equipal	Equisetum palustre	L.		equipal	174	wfo-0001108921	wfo-0001108921	Equisetum palustre	TRUE	TRUE
equiram	Equisetum ramosissimum	Desf.		equiram	176	wfo-0001107314	wfo-0001107314	Equisetum ramosissimum	TRUE	TRUE
equitel	Equisetum telmateia	Ehrh.		equitel	180	wfo-0001108925	wfo-0001108925	Equisetum telmateia	TRUE	TRUE
eragbar	Eragrostis barrelieri	Daveau		eragbar	41285	wfo-0000867414	wfo-0000867414	Eragrostis barrelieri	TRUE	TRUE
eragmin	Eragrostis minor	Host		eragmin	41786	wfo-0000868064	wfo-0000868064	Eragrostis minor	TRUE	TRUE
eragpil	Eragrostis pilosa	(L.) P. Beauv.		eragpil	40736	wfo-0000868222	wfo-0000868222	Eragrostis pilosa	TRUE	TRUE
erembon	Eremopyrum bonaepartis	(Spreng.) Nevski		erembon	200051	wfo-0000868738	wfo-0000868738	Eremopyrum bonaepartis	TRUE	TRUE
eremdis	Eremopyrum distans	(C. Koch) Nevski		eremdis	41292	wfo-0000868760	wfo-0000868760	Eremopyrum distans	TRUE	TRUE
erigace	Erigeron acris	L.		erigace	3429	wfo-0000085388	wfo-0000085388	Erigeron acris	TRUE	TRUE
erigann	Erigeron annuus	(L.) Pers.		erigann	5070	wfo-0000075998	wfo-0000075998	Erigeron annuus	TRUE	TRUE
erodcic	Erodium ciconium	(L.) L'Hér.		erodcic	22676	wfo-0000676794	wfo-0000676794	Erodium ciconium	TRUE	TRUE
erodcut	Erodium cicutarium	(L.) L'Hér.		erodcut	22675	wfo-0000676799	wfo-0000676799	Erodium cicutarium	TRUE	TRUE
erodgru	Erodium gruinum	(L.) L'Hér.		erodgru	22677	wfo-0000676879	wfo-0000676879	Erodium gruinum	TRUE	TRUE
erodmal	Erodium malacoides	(L.) L'Hér.		erodmal	22678	wfo-0000676957	wfo-0000676957	Erodium malacoides	TRUE	TRUE
eropver	Erophila verna	(L.) DC.		eropver	14075	wfo-0000656282	wfo-0000656282	Erophila verna	TRUE	TRUE
erucves	Eruca vesicaria	(L.) Cav.		erucves	14086	wfo-0000677413	wfo-0000677413	Eruca vesicaria	TRUE	TRUE
erucnas	Erucastrum nasturtiifolium	(Poir.) O.E. Schulz		erucnas	12804	wfo-0000677532	wfo-0000677532	Erucastrum nasturtiifolium	TRUE	TRUE
eryncam	Eryngium campestre	L.		eryncam	1324	wfo-0000677787	wfo-0000677787	Eryngium campestre	TRUE	TRUE
erynili	Eryngium ilicifolium	Lam.		erynili	1809	wfo-0000677986	wfo-0000677986	Eryngium ilicifolium	TRUE	TRUE
eryntri	Eryngium tricuspidatum	L.		eryntri	1331	wfo-0000678281	wfo-0000678281	Eryngium tricuspidatum	TRUE	TRUE
erysche	Erysimum cheiranthoides	L.		erysche	14097	wfo-0000678580	wfo-0000678580	Erysimum cheiranthoides	TRUE	TRUE
eupacan	Eupatorium cannabinum	L.		eupacan	3585	wfo-0000035116	wfo-0000035116	Eupatorium cannabinum	TRUE	TRUE
euphcyp	Euphorbia cyparissias	L.		euphcyp	20238	wfo-0000961626	wfo-0000961626	Euphorbia cyparissias	TRUE	TRUE
euphexi	Euphorbia exigua	L.		euphexi	20206	wfo-0000962021	wfo-0000962021	Euphorbia exigua	TRUE	TRUE
euphfal	Euphorbia falcata	L.		euphfal	20208	wfo-0000962039	wfo-0000962039	Euphorbia falcata	TRUE	TRUE
euphhel	Euphorbia helioscopia	L.		euphhel	20189	wfo-0000962471	wfo-0000962471	Euphorbia helioscopia	TRUE	TRUE
euphmed	Euphorbia medicaginea	Boiss.		euphmed	20145	wfo-0000963279	wfo-0000963279	Euphorbia medicaginea	TRUE	TRUE
euphoxy	Euphorbia oxyodonta	Boiss.		euphoxy	201432	wfo-0000963764	wfo-0000963764	Euphorbia oxyodonta	TRUE	TRUE
euphpep	Euphorbia peplus	L.		euphpep	20109	wfo-0000963920	wfo-0000963920	Euphorbia peplus	TRUE	TRUE
euphpla	Euphorbia platyphyllos	L.		euphpla	20091	wfo-0000964052	wfo-0000964052	Euphorbia platyphyllos	TRUE	TRUE
euphsgu	Euphorbia seguieriana	Necker		euphsgu	20085	wfo-0000964653	wfo-0000964653	Euphorbia seguieriana	TRUE	TRUE
euphser	Euphorbia serrata	L.		euphser	20053	wfo-0000964719	wfo-0000964719	Euphorbia serrata	TRUE	TRUE
euphoff	Euphrasia officinalis	L.	agg.	euphoff	33149	wfo-0000682538	wfo-0000682538	Euphrasia officinalis	TRUE	TRUE
euphstr	Euphrasia stricta	D. Wolff ex J.F. Lehm.		euphstr	33166	wfo-0001136621	wfo-0001136621	Euphrasia stricta	TRUE	TRUE
fallcon	Fallopia convolvulus	(L.) Á. Löve		fallcon	44736	wfo-0000685786	wfo-0000685786	Fallopia convolvulus	TRUE	TRUE
falldum	Fallopia dumetorum	(L.) Holub		falldum	44738	wfo-0000685794	wfo-0000685794	Fallopia dumetorum	TRUE	TRUE
festovi	Festuca ovina	L.		festovi	40171	wfo-0000871222	wfo-0000871222	Festuca ovina	TRUE	TRUE
festpra	Festuca pratensis	Huds.		festpra	41343	wfo-0000871673	wfo-0000871673	Festuca pratensis	TRUE	TRUE
festrub	Festuca rubra subsp. rubra	L.		festrub	40103	wfo-0000870354	wfo-0000870354	Festuca rubra subsp. rubra	TRUE	TRUE
ranufic	Ficaria verna	Huds.		ranufic	26860	wfo-0000687184	wfo-0000687184	Ficaria verna	TRUE	TRUE
logfgal	Filago gallica	L.		logfgal	10826	wfo-0000017194	wfo-0000017194	Filago gallica	TRUE	TRUE
evaxpyg	Filago pygmaea	L.		evaxpyg	4458	wfo-0000051495	wfo-0000051495	Filago pygmaea	TRUE	TRUE
filapyr	Filago pyramidata	L.		filapyr	3396	wfo-0000035570	wfo-0000035570	Filago pyramidata	TRUE	TRUE
filiulm	Filipendula ulmaria	(L.) Maxim.		filiulm	29764	wfo-0000983427	wfo-0000983427	Filipendula ulmaria	TRUE	TRUE
fumacap	Fumaria capreolata	L.		fumacap	25443	wfo-0000693173	wfo-0000693173	Fumaria capreolata	TRUE	TRUE
fumaden	Fumaria densiflora	DC.		fumaden	25449	wfo-0000693204	wfo-0000693204	Fumaria densiflora	TRUE	TRUE
fumaoff	Fumaria officinalis	L.		fumaoff	25549	wfo-0000693355	wfo-0000693355	Fumaria officinalis	TRUE	TRUE
fumapar	Fumaria parviflora	Lam.		fumapar	25553	wfo-0000693383	wfo-0000693383	Fumaria parviflora	TRUE	TRUE
fumavai	Fumaria vaillantii	Loisel.		fumavai	25522	wfo-0000693480	wfo-0000693480	Fumaria vaillantii	TRUE	TRUE
gagevil	Gagea villosa	(M.Bieb.) Sweet		gagevil	201500	wfo-0000768743	wfo-0000768743	Gagea villosa	TRUE	TRUE
galatom	Galactites tomentosus	Moench		galatom	9225	wfo-0000005180	wfo-0000005180	Galactites tomentosus	TRUE	TRUE
galebif	Galeopsis bifida	Boenn.		galebif	24586	wfo-0000967949	wfo-0000967949	Galeopsis bifida	TRUE	TRUE
galeang	Galeopsis ladanum subsp. angustifolia	(Ehrh. ex Hoffm.) Gaudin		galeang	23489	wfo-0000802016	wfo-0000802016	Galeopsis ladanum subsp. angustifolia	TRUE	TRUE
galelad	Galeopsis ladanum subsp. ladanum	L.		galelad	24587	wfo-0000915101	wfo-0000915101	Galeopsis ladanum subsp. ladanum	TRUE	TRUE
galeseg	Galeopsis segetum	Neck.		galeseg	24230	wfo-0000968049	wfo-0000968049	Galeopsis segetum	TRUE	TRUE
galespe	Galeopsis speciosa	Mill.		galespe	23861	wfo-0000968053	wfo-0000968053	Galeopsis speciosa	TRUE	TRUE
galetet	Galeopsis tetrahit	L.		galetet	24648	wfo-0000968061	wfo-0000968061	Galeopsis tetrahit	TRUE	TRUE
galipar	Galinsoga parviflora	Cav.		galipar	7147	wfo-0000135740	wfo-0000135740	Galinsoga parviflora	TRUE	TRUE
galicil	Galinsoga quadriradiata	Ruiz & Pav.		galicil	6801	wfo-0000114677	wfo-0000114677	Galinsoga quadriradiata	TRUE	TRUE
galiapa	Galium aparine	L.		galiapa	31956	wfo-0000968296	wfo-0000968296	Galium aparine	TRUE	TRUE
galidiv	Galium divaricatum	Pourr. ex Lam.		galidiv	31892	wfo-0000968856	wfo-0000968856	Galium divaricatum	TRUE	TRUE
galimol	Galium mollugo	L.		galimol	31782	wfo-0000969499	wfo-0000969499	Galium mollugo	TRUE	TRUE
galiodo	Galium odoratum	(L.) Scop.		galiodo	31805	wfo-0000969693	wfo-0000969693	Galium odoratum	TRUE	TRUE
galipal	Galium palustre		agg.	galipal	31813	wfo-0000969741	wfo-0000969741	Galium palustre	TRUE	TRUE
galipri	Galium parisiense	L.		galipri	31817	wfo-0000969776	wfo-0000969776	Galium parisiense	TRUE	TRUE
galisax	Galium saxatile	L.		galisax	31769	wfo-0000970124	wfo-0000970124	Galium saxatile	TRUE	TRUE
galispu	Galium spurium	L.		galispu	31775	wfo-0000970236	wfo-0000970236	Galium spurium	TRUE	TRUE
galitri	Galium tricornutum	Dandy		galitri	31719	wfo-0000970442	wfo-0000970442	Galium tricornutum	TRUE	TRUE
galiuli	Galium uliginosum	L.		galiuli	31724	wfo-0000970490	wfo-0000970490	Galium uliginosum	TRUE	TRUE
galivrr	Galium verrucosum	Huds.		galivrr	32204	wfo-0000970557	wfo-0000970557	Galium verrucosum	TRUE	TRUE
galiver	Galium verum	L.		galiver	31730	wfo-0000970562	wfo-0000970562	Galium verum	TRUE	TRUE
gastven	Gastridium ventricosum	(Gouan) Schinz & Thell.		gastven	40811	wfo-0000872880	wfo-0000872880	Gastridium ventricosum	TRUE	TRUE
gaudfra	Gaudinia fragilis	(L.) P. Beauv.		gaudfra	41363	wfo-0000872903	wfo-0000872903	Gaudinia fragilis	TRUE	TRUE
geracol	Geranium columbinum	L.		geracol	22581	wfo-0000700265	wfo-0000700265	Geranium columbinum	TRUE	TRUE
geradis	Geranium dissectum	L.		geradis	22583	wfo-0000700368	wfo-0000700368	Geranium dissectum	TRUE	TRUE
geramol	Geranium molle	L.		geramol	22585	wfo-0000700868	wfo-0000700868	Geranium molle	TRUE	TRUE
gerapur	Geranium purpureum	Vill.		gerapur	22518	wfo-0000701154	wfo-0000701154	Geranium purpureum	TRUE	TRUE
gerapus	Geranium pusillum	L.		gerapus	22590	wfo-0000701157	wfo-0000701157	Geranium pusillum	TRUE	TRUE
gerapyr	Geranium pyrenaicum	Burm. f.		gerapyr	22631	wfo-0000701169	wfo-0000701169	Geranium pyrenaicum	TRUE	TRUE
gerarot	Geranium rotundifolium	L.		gerarot	22593	wfo-0000701258	wfo-0000701258	Geranium rotundifolium	TRUE	TRUE
traghyb	Geropogon hybridus	(L.) Sch.Bip.		traghyb	10048	wfo-0000116164	wfo-0000116164	Geropogon hybridus	TRUE	TRUE
geumurb	Geum urbanum	L.		geumurb	30638	wfo-0001013476	wfo-0001013476	Geum urbanum	TRUE	TRUE
gladita	Gladiolus italicus	Miller		gladita	36571	wfo-0000789959	wfo-0000789959	Gladiolus italicus	TRUE	TRUE
glaucor	Glaucium corniculatum	(L.) Rudolph		glaucor	25531	wfo-0001090276	wfo-0001090276	Glaucium corniculatum	TRUE	TRUE
glaufla	Glaucium flavum	Crantz		glaufla	25533	wfo-0000703573	wfo-0000703573	Glaucium flavum	TRUE	TRUE
glaumar	Glaux maritima	L.		glaumar	28861	wfo-0000703645	wfo-0000703645	Glaux maritima	TRUE	TRUE
chrycor	Glebionis coronaria	(L.) Cass. ex Spach		chrycor	3460	wfo-0000072121	wfo-0000072121	Glebionis coronaria	TRUE	TRUE
chryseg	Glebionis segetum	(L.) Fourr.		chryseg	3728	wfo-0000091403	wfo-0000091403	Glebionis segetum	TRUE	TRUE
gleched	Glechoma hederacea	L.		gleched	24650	wfo-0000972872	wfo-0000972872	Glechoma hederacea	TRUE	TRUE
glycdec	Glyceria declinata	Bréb.		glycdec	42323	wfo-0000873155	wfo-0000873155	Glyceria declinata	TRUE	TRUE
glycflu	Glyceria fluitans	(L.) R. Br.		glycflu	40814	wfo-0000873191	wfo-0000873191	Glyceria fluitans	TRUE	TRUE
gypsmur	Gypsophila muralis	L.		gypsmur	16075	wfo-0000713608	wfo-0000713608	Gypsophila muralis	TRUE	TRUE
gypspil	Gypsophila pilosa	Huds.		gypspil	15520	wfo-0000713677	wfo-0000713677	Gypsophila pilosa	TRUE	TRUE
hedycre	Hedypnois rhagadioloides	(L.) F.W. Schmidt		hedycre	9226	wfo-0000132458	wfo-0000132458	Hedypnois rhagadioloides	TRUE	TRUE
avenpub	Helictotrichon pubescens	(Huds.) Pilg.		avenpub	40923	wfo-0000873950	wfo-0000873950	Helictotrichon pubescens	TRUE	TRUE
helieur	Heliotropium europaeum	L.		helieur	12039	wfo-0000718566	wfo-0000718566	Heliotropium europaeum	TRUE	TRUE
picrech	Helminthotheca echioides	(L.) Holub		picrech	10896	wfo-0000123886	wfo-0000123886	Helminthotheca echioides	TRUE	TRUE
herasph	Heracleum sphondylium	L.		herasph	1232	wfo-0000720220	wfo-0000720220	Heracleum sphondylium	TRUE	TRUE
herngla	Herniaria glabra	L.		herngla	16521	wfo-0000720677	wfo-0000720677	Herniaria glabra	TRUE	TRUE
hernhir	Herniaria hirsuta	L.		hernhir	17001	wfo-0000720684	wfo-0000720684	Herniaria hirsuta	TRUE	TRUE
hippcom	Hippocrepis comosa	L.		hippcom	21868	wfo-0000213796	wfo-0000213796	Hippocrepis comosa	TRUE	TRUE
hippmul	Hippocrepis multisiliquosa	L.		hippmul	22298	wfo-0000205621	wfo-0000205621	Hippocrepis multisiliquosa	TRUE	TRUE
hirsinc	Hirschfeldia incana	(L.) Lagr.-Foss.		hirsinc	14011	wfo-0000724016	wfo-0000724016	Hirschfeldia incana	TRUE	TRUE
holclan	Holcus lanatus	L.		holclan	42613	wfo-0000874509	wfo-0000874509	Holcus lanatus	TRUE	TRUE
holcmol	Holcus mollis	L.		holcmol	42614	wfo-0000874519	wfo-0000874519	Holcus mollis	TRUE	TRUE
holoumb	Holosteum umbellatum	L.		holoumb	17010	wfo-0000724345	wfo-0000724345	Holosteum umbellatum	TRUE	TRUE
hordbul	Hordeum bulbosum	L.		hordbul	43178	wfo-0000874695	wfo-0000874695	Hordeum bulbosum	TRUE	TRUE
hordhys	Hordeum marinum subsp. gussoneanum	(Parl.) Thell.		hordhys	42822	wfo-0000874873	wfo-0000874873	Hordeum marinum subsp. gussoneanum	TRUE	TRUE
hordlep	Hordeum murinum subsp. leporinum	(Link) Arcang.		hordlep	42623	wfo-0000874896	wfo-0000874896	Hordeum murinum subsp. leporinum	TRUE	TRUE
hordsec	Hordeum secalinum	Schreb.		hordsec	43182	wfo-0000874994	wfo-0000874994	Hordeum secalinum	TRUE	TRUE
hordspo	Hordeum spontaneum	C. Koch		hordspo	43372	wfo-0000875016	wfo-0000875016	Hordeum spontaneum	TRUE	TRUE
hydrvul	Hydrocotyle vulgaris	L.		hydrvul	2206	wfo-0000726631	wfo-0000726631	Hydrocotyle vulgaris	TRUE	TRUE
hymecir	Hymenocarpos circinnatus	(L.) Savi		hymecir	20993	wfo-0000212146	wfo-0000212146	Hymenocarpos circinnatus	TRUE	TRUE
hyosnig	Hyoscyamus niger	L.		hyosnig	34956	wfo-0001021850	wfo-0001021850	Hyoscyamus niger	TRUE	TRUE
hypepen	Hypecoum pendulum	L.		hypepen	25538	wfo-0000727181	wfo-0000727181	Hypecoum pendulum	TRUE	TRUE
hypepro	Hypecoum procumbens	L.		hypepro	25540	wfo-0000727185	wfo-0000727185	Hypecoum procumbens	TRUE	TRUE
hypehir	Hypericum hirsutum	L.		hypehir	23250	wfo-0000727741	wfo-0000727741	Hypericum hirsutum	TRUE	TRUE
hypeper	Hypericum perforatum	L.		hypeper	23212	wfo-0000728093	wfo-0000728093	Hypericum perforatum	TRUE	TRUE
hypoach	Hypochaeris achyrophorus	L.		hypoach	8451	wfo-0000045227	wfo-0000045227	Hypochaeris achyrophorus	TRUE	TRUE
hypocre	Hypochaeris cretensis	(L.) Bory & Chaub.		hypocre	7778	wfo-0000001508	wfo-0000001508	Hypochaeris cretensis	TRUE	TRUE
hypogla	Hypochaeris glabra	L.		hypogla	7007	wfo-0000005915	wfo-0000005915	Hypochaeris glabra	TRUE	TRUE
hyporad	Hypochaeris radicata	L.		hyporad	6499	wfo-0000074809	wfo-0000074809	Hypochaeris radicata	TRUE	TRUE
iberpin	Iberis pinnata	L.		iberpin	13600	wfo-0000728931	wfo-0000728931	Iberis pinnata	TRUE	TRUE
irispse	Iris pseudacorus	L.		irispse	36664	wfo-0000783754	wfo-0000783754	Iris pseudacorus	TRUE	TRUE
isatlus	Isatis lusitanica	L.		isatlus	13187	wfo-0000732401	wfo-0000732401	Isatis lusitanica	TRUE	TRUE
isattin	Isatis tinctoria	L.		isattin	14558	wfo-0000732433	wfo-0000732433	Isatis tinctoria	TRUE	TRUE
scirset	Isolepis setacea	(L.) R. Br.		scirset	37063	wfo-0000450321	wfo-0000450321	Isolepis setacea	TRUE	TRUE
seneaqu	Jacobaea aquatica	(Hill) "G.Gaertn., B.Mey. & Scherb."		seneaqu	9544	wfo-0000041258	wfo-0000041258	Jacobaea aquatica	TRUE	TRUE
senejac	Jacobaea vulgaris	Gaertn.		senejac	10452	wfo-0000031875	wfo-0000031875	Jacobaea vulgaris	TRUE	TRUE
juncart	Juncus articulatus	L.		juncart	35965	wfo-0000775879	wfo-0000775879	Juncus articulatus	TRUE	TRUE
juncbuf	Juncus bufonius	L.		juncbuf	36128	wfo-0000776030	wfo-0000776030	Juncus bufonius	TRUE	TRUE
junccon	Juncus conglomeratus	L.		junccon	36007	wfo-0000776253	wfo-0000776253	Juncus conglomeratus	TRUE	TRUE
junceff	Juncus effusus	L.		junceff	36014	wfo-0000776350	wfo-0000776350	Juncus effusus	TRUE	TRUE
juncinf	Juncus inflexus	L.		juncinf	36061	wfo-0000776625	wfo-0000776625	Juncus inflexus	TRUE	TRUE
kickela	Kickxia elatine	(L.) Dumort.		kickela	33123	wfo-0000357274	wfo-0000357274	Kickxia elatine	TRUE	TRUE
kickspu	Kickxia spuria	(L.) Dumort.		kickspu	33129	wfo-0000357128	wfo-0000357128	Kickxia spuria	TRUE	TRUE
knauarv	Knautia arvensis	(L.) Coult.		knauarv	19058	wfo-0000356720	wfo-0000356720	Knautia arvensis	TRUE	TRUE
knauint	Knautia integrifolia	(L.) Bertol.		knauint	19320	wfo-0000745451	wfo-0000745451	Knautia integrifolia	TRUE	TRUE
lactsal	Lactuca saligna	L.		lactsal	7415	wfo-0000107983	wfo-0000107983	Lactuca saligna	TRUE	TRUE
lactser	Lactuca serriola	L.		lactser	6360	wfo-0000015140	wfo-0000015140	Lactuca serriola	TRUE	TRUE
lagocum	Lagoecia cuminoides	L.		lagocum	1203	wfo-0000360401	wfo-0000360401	Lagoecia cuminoides	TRUE	TRUE
lamaaur	Lamarckia aurea	Moench		lamaaur	42638	wfo-0000877504	wfo-0000877504	Lamarckia aurea	TRUE	TRUE
lamialb	Lamium album	L.		lamialb	24182	wfo-0000222425	wfo-0000222425	Lamium album	TRUE	TRUE
lamiamp	Lamium amplexicaule	L.		lamiamp	23573	wfo-0000222440	wfo-0000222440	Lamium amplexicaule	TRUE	TRUE
lamihyb	Lamium hybridum	Vill.		lamihyb	24187	wfo-0000222554	wfo-0000222554	Lamium hybridum	TRUE	TRUE
lamimac	Lamium maculatum	(L.) L.		lamimac	24189	wfo-0000222579	wfo-0000222579	Lamium maculatum	TRUE	TRUE
lamipur	Lamium purpureum	L.		lamipur	25103	wfo-0000222642	wfo-0000222642	Lamium purpureum	TRUE	TRUE
lapscom	Lapsana communis subsp. communis	L.		lapscom	6629	wfo-0000102904	wfo-0000102904	Lapsana communis subsp. communis	TRUE	TRUE
lathann	Lathyrus annuus	L.		lathann	22303	wfo-0000212672	wfo-0000212672	Lathyrus annuus	TRUE	TRUE
lathaph	Lathyrus aphaca	L.		lathaph	21294	wfo-0000212673	wfo-0000212673	Lathyrus aphaca	TRUE	TRUE
lathcic	Lathyrus cicera	L.		lathcic	20603	wfo-0000212675	wfo-0000212675	Lathyrus cicera	TRUE	TRUE
lathhir	Lathyrus hirsutus	L.		lathhir	21923	wfo-0000212684	wfo-0000212684	Lathyrus hirsutus	TRUE	TRUE
lathnis	Lathyrus nissolia	L.		lathnis	21360	wfo-0000212696	wfo-0000212696	Lathyrus nissolia	TRUE	TRUE
lathpra	Lathyrus pratensis	L.		lathpra	21355	wfo-0000212701	wfo-0000212701	Lathyrus pratensis	TRUE	TRUE
lathset	Lathyrus setifolius	L.		lathset	21824	wfo-0000212705	wfo-0000212705	Lathyrus setifolius	TRUE	TRUE
lathsph	Lathyrus sphaericus	Retz.		lathsph	19842	wfo-0000212706	wfo-0000212706	Lathyrus sphaericus	TRUE	TRUE
lathsyl	Lathyrus sylvestris	L.		lathsyl	20898	wfo-0000213824	wfo-0000213824	Lathyrus sylvestris	TRUE	TRUE
lathtub	Lathyrus tuberosus	L.		lathtub	19845	wfo-0000213826	wfo-0000213826	Lathyrus tuberosus	TRUE	TRUE
launnud	Launaea nudicaulis	(L.) Hooker fil.		launnud	7297	wfo-0000026452	wfo-0000026452	Launaea nudicaulis	TRUE	TRUE
legohyb	Legousia hybrida	(L.) Delarbre		legohyb	14896	wfo-0000814819	wfo-0000814819	Legousia hybrida	TRUE	TRUE
legospe	Legousia speculum-veneris	(L.) Chaix		legospe	14838	wfo-0000820884	wfo-0000820884	Legousia speculum-veneris	TRUE	TRUE
leonhis	Leontodon hispidus	L.		leonhis	6638	wfo-0000018147	wfo-0000018147	Leontodon hispidus	TRUE	TRUE
leonlon	Leontodon saxatilis subsp. hispidus	(Roth) Lam.		leonlon	8373	wfo-0000043980	wfo-0000043980	Leontodon saxatilis subsp. hispidus	TRUE	TRUE
musccom	Leopoldia comosa	(L.) Parl.		musccom	38147	wfo-0000686250	wfo-0000686250	Leopoldia comosa	TRUE	TRUE
lepicam	Lepidium campestre	(L.) W.T. Aiton		lepicam	13495	wfo-0000358297	wfo-0000358297	Lepidium campestre	TRUE	TRUE
corosqu	Lepidium coronopus	(L.) Al-Shehbaz		corosqu	14154	wfo-0000367646	wfo-0000367646	Lepidium coronopus	TRUE	TRUE
carddra	Lepidium draba	L.		carddra	13313	wfo-0000361312	wfo-0000361312	Lepidium draba	TRUE	TRUE
lepilat	Lepidium latifolium	L.		lepilat	13501	wfo-0000358409	wfo-0000358409	Lepidium latifolium	TRUE	TRUE
lepisat	Lepidium sativum	L.		lepisat	13505	wfo-0000358699	wfo-0000358699	Lepidium sativum	TRUE	TRUE
leucvul	Leucanthemum vulgare	Lam.		leucvul	9651	wfo-0000036932	wfo-0000036932	Leucanthemum vulgare	TRUE	TRUE
linaarv	Linaria arvensis	(L.) Desf.		linaarv	33100	wfo-0000445788	wfo-0000445788	Linaria arvensis	TRUE	TRUE
linasim	Linaria simplex	(Willd.) DC.		linasim	33568	wfo-0000446930	wfo-0000446930	Linaria simplex	TRUE	TRUE
linavul	Linaria vulgaris	Mill.		linavul	33091	wfo-0000446438	wfo-0000446438	Linaria vulgaris	TRUE	TRUE
linubie	Linum bienne	Mill.		linubie	25957	wfo-0000363872	wfo-0000363872	Linum bienne	TRUE	TRUE
linucat	Linum catharticum	L.		linucat	25925	wfo-0000363831	wfo-0000363831	Linum catharticum	TRUE	TRUE
linunod	Linum nodiflorum	L.		linunod	25908	wfo-0000363336	wfo-0000363336	Linum nodiflorum	TRUE	TRUE
linupub	Linum pubescens	Banks & Solander		linupub	25881	wfo-0000363396	wfo-0000363396	Linum pubescens	TRUE	TRUE
linustr	Linum strictum	L.		linustr	25891	wfo-0000363353	wfo-0000363353	Linum strictum	TRUE	TRUE
linutue	Linum tenue	Desf.		linutue	25854	wfo-0000366418	wfo-0000366418	Linum tenue	TRUE	TRUE
linuten	Linum tenuifolium	L.		linuten	25855	wfo-0000366417	wfo-0000366417	Linum tenuifolium	TRUE	TRUE
lithoff	Lithospermum officinale	L.		lithoff	12411	wfo-0000361802	wfo-0000361802	Lithospermum officinale	TRUE	TRUE
lolimul	Lolium multiflorum	Lam.		lolimul	43196	wfo-0000878425	wfo-0000878425	Lolium multiflorum	TRUE	TRUE
loliper	Lolium perenne	L.		loliper	43540	wfo-0000878441	wfo-0000878441	Lolium perenne	TRUE	TRUE
lolipes	Lolium persicum	Boiss. & Hohen. ex Boiss.		lolipes	200055	wfo-0000878458	wfo-0000878458	Lolium persicum	TRUE	TRUE
lolirem	Lolium remotum	Schrank		lolirem	42844	wfo-0000878464	wfo-0000878464	Lolium remotum	TRUE	TRUE
lolirig	Lolium rigidum	Gaudin		lolirig	42473	wfo-0000878467	wfo-0000878467	Lolium rigidum	TRUE	TRUE
lolitem	Lolium temulentum	L.		lolitem	43200	wfo-0000878503	wfo-0000878503	Lolium temulentum	TRUE	TRUE
scabpal	Lomelosia palestina	(L.) Raf.		scabpal	201436	wfo-0000359411	wfo-0000359411	Lomelosia palestina	TRUE	TRUE
scabpro	Lomelosia prolifera	(L.) Greuter & Burdet		scabpro	201437	wfo-0000359424	wfo-0000359424	Lomelosia prolifera	TRUE	TRUE
lotucor	Lotus corniculatus	L.		lotucor	21886	wfo-0000212180	wfo-0000212180	Lotus corniculatus	TRUE	TRUE
lotuuli	Lotus pedunculatus	Cav.		lotuuli	21448	wfo-0000212230	wfo-0000212230	Lotus pedunculatus	TRUE	TRUE
lotuten	Lotus tenuis	Waldst. & Kit. ex Willd.		lotuten	20976	wfo-0001053826	wfo-0001053826	Lotus tenuis	TRUE	TRUE
luzucam	Luzula campestris	(L.) DC.		luzucam	36280	wfo-0000777662	wfo-0000777662	Luzula campestris	TRUE	TRUE
luzumul	Luzula multiflora	(Ehrh.) Lej.		luzumul	36245	wfo-0000777930	wfo-0000777930	Luzula multiflora	TRUE	TRUE
luzupil	Luzula pilosa	(L.) Willd.		luzupil	36230	wfo-0000778058	wfo-0000778058	Luzula pilosa	TRUE	TRUE
lycoeur	Lycopus europaeus	L.		lycoeur	24606	wfo-0000231391	wfo-0000231391	Lycopus europaeus	TRUE	TRUE
lysivul	Lysimachia vulgaris	L.		lysivul	28980	wfo-0000442301	wfo-0000442301	Lysimachia vulgaris	TRUE	TRUE
lythjun	Lythrum junceum	Banks & Sol.		lythjun	26030	wfo-0000366892	wfo-0000366892	Lythrum junceum	TRUE	TRUE
lythsal	Lythrum salicaria	L.		lythsal	26038	wfo-0000366878	wfo-0000366878	Lythrum salicaria	TRUE	TRUE
malcafr	Malcolmia africana	(L.) W.T. Aiton		malcafr	12765	wfo-0000368311	wfo-0000368311	Malcolmia africana	TRUE	TRUE
malvaeg	Malva aegyptia	L.		malvaeg	25704	wfo-0000449287	wfo-0000449287	Malva aegyptia	TRUE	TRUE
malvalc	Malva alcea	L.		malvalc	25705	wfo-0000449278	wfo-0000449278	Malva alcea	TRUE	TRUE
malvneg	Malva neglecta	Wallr.		malvneg	25718	wfo-0000449218	wfo-0000449218	Malva neglecta	TRUE	TRUE
malvnic	Malva nicaeensis	All.		malvnic	25664	wfo-0000449449	wfo-0000449449	Malva nicaeensis	TRUE	TRUE
malvpar	Malva parviflora	L.		malvpar	25666	wfo-0000449230	wfo-0000449230	Malva parviflora	TRUE	TRUE
malvsyl	Malva sylvestris	L.		malvsyl	25674	wfo-0000449636	wfo-0000449636	Malva sylvestris	TRUE	TRUE
lavatrm	Malva trimestris	(L.) Salisb.		lavatrm	25698	wfo-0000449578	wfo-0000449578	Malva trimestris	TRUE	TRUE
marrvul	Marrubium vulgare	L.		marrvul	24614	wfo-0000236711	wfo-0000236711	Marrubium vulgare	TRUE	TRUE
chamrec	Matricaria chamomilla	L.		chamrec	5994	wfo-0000003146	wfo-0000003146	Matricaria chamomilla	TRUE	TRUE
chamsua	Matricaria discoidea	DC.		chamsua	5904	wfo-0000028105	wfo-0000028105	Matricaria discoidea	TRUE	TRUE
mattpar	Matthiola parviflora	(Schousboe) R. Br.		mattpar	13107	wfo-0000368995	wfo-0000368995	Matthiola parviflora	TRUE	TRUE
mediara	Medicago arabica	(L.) Huds.		mediara	19824	wfo-0000213417	wfo-0000213417	Medicago arabica	TRUE	TRUE
medicor	Medicago coronata	(L.) Bartal.		medicor	19828	wfo-0000213420	wfo-0000213420	Medicago coronata	TRUE	TRUE
medigra	Medicago granadensis	Willd.		medigra	200539	wfo-0000213430	wfo-0000213430	Medicago granadensis	TRUE	TRUE
medilac	Medicago laciniata	(L.) Mill.		medilac	21465	wfo-0000213448	wfo-0000213448	Medicago laciniata	TRUE	TRUE
medilit	Medicago littoralis	Rohde ex Loisel.		medilit	20594	wfo-0000213450	wfo-0000213450	Medicago littoralis	TRUE	TRUE
medilup	Medicago lupulina	L.		medilup	20595	wfo-0000213454	wfo-0000213454	Medicago lupulina	TRUE	TRUE
medimin	Medicago minima	(L.) Bartal.		medimin	21911	wfo-0000188776	wfo-0000188776	Medicago minima	TRUE	TRUE
trigmon	Medicago monspeliaca	(L.) Trautv.		trigmon	21083	wfo-0000186593	wfo-0000186593	Medicago monspeliaca	TRUE	TRUE
mediorb	Medicago orbicularis	(L.) Bartal.		mediorb	21964	wfo-0000213459	wfo-0000213459	Medicago orbicularis	TRUE	TRUE
medipol	Medicago polymorpha	L.		medipol	20650	wfo-0000213460	wfo-0000213460	Medicago polymorpha	TRUE	TRUE
medirad	Medicago radiata	L.		medirad	200056	wfo-0000186242	wfo-0000186242	Medicago radiata	TRUE	TRUE
medirig	Medicago rigidula	(L.) All.		medirig	20656	wfo-0000213465	wfo-0000213465	Medicago rigidula	TRUE	TRUE
medirot	Medicago rotata	Boiss.		medirot	200016	wfo-0000213466	wfo-0000213466	Medicago rotata	TRUE	TRUE
medirug	Medicago rugosa	Desr.		medirug	20658	wfo-0000213467	wfo-0000213467	Medicago rugosa	TRUE	TRUE
medifal	Medicago sativa subsp. falcata	(L.) Arcang.		medifal	21417	wfo-0000213428	wfo-0000213428	Medicago sativa subsp. falcata	TRUE	TRUE
medisat	Medicago sativa subsp. sativa	L.		medisat	21975	wfo-0000213469	wfo-0000213469	Medicago sativa subsp. sativa	TRUE	TRUE
mediscu	Medicago scutellata	(L.) Mill.		mediscu	20959	wfo-0000213473	wfo-0000213473	Medicago scutellata	TRUE	TRUE
meditru	Medicago truncatula	Gaertner		meditru	20666	wfo-0000213477	wfo-0000213477	Medicago truncatula	TRUE	TRUE
meditur	Medicago turbinata	(L.) All.		meditur	20667	wfo-0001055366	wfo-0001055366	Medicago turbinata	TRUE	TRUE
melaarv	Melampyrum arvense	L.		melaarv	34460	wfo-0001137337	wfo-0001137337	Melampyrum arvense	TRUE	TRUE
melialb	Melilotus albus	Medik.		melialb	21420	wfo-0000212815	wfo-0000212815	Melilotus albus	TRUE	TRUE
melialt	Melilotus altissimus	Thuill.		melialt	22213	wfo-0000185371	wfo-0000185371	Melilotus altissimus	TRUE	TRUE
meliind	Melilotus indicus	(L.) All.		meliind	20556	wfo-0000185378	wfo-0000185378	Melilotus indicus	TRUE	TRUE
melioff	Melilotus officinalis	(L.) Pall.		melioff	22218	wfo-0000213864	wfo-0000213864	Melilotus officinalis	TRUE	TRUE
mentaqu	Mentha aquatica	L.		mentaqu	24622	wfo-0000240328	wfo-0000240328	Mentha aquatica	TRUE	TRUE
mentarv	Mentha arvensis	L.		mentarv	23905	wfo-0000240349	wfo-0000240349	Mentha arvensis	TRUE	TRUE
mentlon	Mentha longifolia	(L.) Huds.		mentlon	24632	wfo-0001069664	wfo-0001069664	Mentha longifolia	TRUE	TRUE
mentpul	Mentha pulegium	L.		mentpul	24284	wfo-0000241235	wfo-0000241235	Mentha pulegium	TRUE	TRUE
menytri	Menyanthes trifoliata	L.		menytri	26352	wfo-0000450682	wfo-0000450682	Menyanthes trifoliata	TRUE	TRUE
mercann	Mercurialis annua	L.	s.s	mercann	20019	wfo-0000241716	wfo-0000241716	Mercurialis annua	TRUE	TRUE
minuhyb	Minuartia hybrida	(Vill.) Schischk.		minuhyb	16496	wfo-0000374756	wfo-0000374756	Minuartia hybrida	TRUE	TRUE
misocal	Misopates calycinum	Rothm.		misocal	33537	wfo-0000451136	wfo-0000451136	Misopates calycinum	TRUE	TRUE
moertri	Moehringia trinervia	(L.) Clairv.		moertri	16247	wfo-0000374592	wfo-0000374592	Moehringia trinervia	TRUE	TRUE
montfon	Montia fontana subsp. chondrosperma	(Fenzl) Walters		montfon	27481	wfo-0000453772	wfo-0000453772	Montia fontana subsp. chondrosperma	TRUE	TRUE
montffn	Montia fontana subsp. fontana	L.		montffn	200459	wfo-0001105083	wfo-0001105083	Montia fontana subsp. fontana	TRUE	TRUE
gynasis	Moraea sisyrinchium	(L.) Ker Gawl.		gynasis	36580	wfo-0000785057	wfo-0000785057	Moraea sisyrinchium	TRUE	TRUE
moriarv	Moricandia arvensis	(L.) DC.		moriarv	13535	wfo-0000369713	wfo-0000369713	Moricandia arvensis	TRUE	TRUE
muscneg	Muscari neglectum	Guss. ex Ten.		muscneg	38976	wfo-0000694909	wfo-0000694909	Muscari neglectum	TRUE	TRUE
myagper	Myagrum perfoliatum	L.		myagper	14601	wfo-0000368904	wfo-0000368904	Myagrum perfoliatum	TRUE	TRUE
myosarv	Myosotis arvensis	(L.) Hill		myosarv	12027	wfo-0000367842	wfo-0000367842	Myosotis arvensis	TRUE	TRUE
myosram	Myosotis ramosissima	Rochel		myosram	11938	wfo-0000368563	wfo-0000368563	Myosotis ramosissima	TRUE	TRUE
myossyl	Myosotis sylvatica	Ehrh. ex Hoffm.		myossyl	11966	wfo-0000368542	wfo-0000368542	Myosotis sylvatica	TRUE	TRUE
myosaqu	Myosoton aquaticum	(L.) Moench		myosaqu	15865	wfo-0000374728	wfo-0000374728	Myosoton aquaticum	TRUE	TRUE
nastmic	Nasturtium microphyllum	(Boenn. ex Rchb.) Rchb.		nastmic	12669	wfo-0000380295	wfo-0000380295	Nasturtium microphyllum	TRUE	TRUE
nastoff	Nasturtium officinale	R.Br.		nastoff	14602	wfo-0000380323	wfo-0000380323	Nasturtium officinale	TRUE	TRUE
listova	Neottia ovata	(L.) Bluff & Fingerh.		listova	39948	wfo-0000250598	wfo-0000250598	Neottia ovata	TRUE	TRUE
nepecat	Nepeta cataria	L.		nepecat	24784	wfo-0000250846	wfo-0000250846	Nepeta cataria	TRUE	TRUE
neslpan	Neslia paniculata	(L.) Desv.		neslpan	13116	wfo-0000380354	wfo-0000380354	Neslia paniculata	TRUE	TRUE
nigecil	Nigella ciliaris	DC.		nigecil	201438	wfo-0000380621	wfo-0000380621	Nigella ciliaris	TRUE	TRUE
nigedam	Nigella damascena	L.		nigedam	27114	wfo-0000380636	wfo-0000380636	Nigella damascena	TRUE	TRUE
notosyr	Notobasis syriaca	(L.) Cass.		notosyr	11147	wfo-0000020710	wfo-0000020710	Notobasis syriaca	TRUE	TRUE
notobic	Notoceras bicorne	(Aiton) Amo		notobic	14603	wfo-0000380398	wfo-0000380398	Notoceras bicorne	TRUE	TRUE
odonlan	Odontites lanceolatus	(Gaudin) Rchb.		odonlan	33800	wfo-0001139095	wfo-0001139095	Odontites lanceolatus	TRUE	TRUE
odonlut	Odontites luteus	(L.) Clairv.		odonlut	33000	wfo-1200039093	wfo-1200039093	Odontites luteus	TRUE	TRUE
odonver	Odontites vernus	(Bellardi) Dumort.		odonver	33007	wfo-0001136632	wfo-0001136632	Odontites vernus	TRUE	TRUE
oenaaqu	Oenanthe aquatica	(L.) Poir.		oenaaqu	1156	wfo-0000385414	wfo-0000385414	Oenanthe aquatica	TRUE	TRUE
oenafis	Oenanthe fistulosa	L.		oenafis	1660	wfo-0000385428	wfo-0000385428	Oenanthe fistulosa	TRUE	TRUE
oenobie	Oenothera biennis	L.		oenobie	26442	wfo-0000389564	wfo-0000389564	Oenothera biennis	TRUE	TRUE
onobsqu	Onobrychis squarrosa	Viv.		onobsqu	201440	wfo-0000384197	wfo-0000384197	Onobrychis squarrosa	TRUE	TRUE
onobvic	Onobrychis viciifolia	Scop.		onobvic	21874	wfo-0000205013	wfo-0000205013	Onobrychis viciifolia	TRUE	TRUE
ononmit	Ononis mitissima	L.		ononmit	21520	wfo-0000212877	wfo-0000212877	Ononis mitissima	TRUE	TRUE
ononpub	Ononis pubescens	L.		ononpub	21412	wfo-0000212906	wfo-0000212906	Ononis pubescens	TRUE	TRUE
ononrep	Ononis repens	L.		ononrep	20645	wfo-0000183366	wfo-0000183366	Ononis repens	TRUE	TRUE
ononspi	Ononis spinosa	L.		ononspi	21958	wfo-0000183372	wfo-0000183372	Ononis spinosa	TRUE	TRUE
onopaca	Onopordum acanthium	L.		onopaca	9350	wfo-0000129725	wfo-0000129725	Onopordum acanthium	TRUE	TRUE
ophivul	Ophioglossum vulgatum	L.		ophivul	283	wfo-0001109043	wfo-0001109043	Ophioglossum vulgatum	TRUE	TRUE
orchpur	Orchis purpurea	Huds.		orchpur	40052	wfo-0000259904	wfo-0000259904	Orchis purpurea	TRUE	TRUE
origvul	Origanum vulgare subsp. vulgare	L.		origvul	23973	wfo-0000260776	wfo-0000260776	Origanum vulgare subsp. vulgare	TRUE	TRUE
orlakoc	Orlaya daucoides	(L.) Greuter		orlakoc	2114	wfo-0000384792	wfo-0000384792	Orlaya daucoides	TRUE	TRUE
otosgla	Otospermum glabrum	(Lag.) Willk.		otosgla	11216	wfo-0000134107	wfo-0000134107	Otospermum glabrum	TRUE	TRUE
oxalace	Oxalis acetosella	L.		oxalace	25842	wfo-0000387238	wfo-0000387238	Oxalis acetosella	TRUE	TRUE
oxalcor	Oxalis corniculata	L.		oxalcor	25840	wfo-0000387203	wfo-0000387203	Oxalis corniculata	TRUE	TRUE
oxallat	Oxalis latifolia	Kunth		oxallat	25830	wfo-0000387357	wfo-0000387357	Oxalis latifolia	TRUE	TRUE
oxalpes	Oxalis pes-caprae	L.		oxalpes	25829	wfo-0000386852	wfo-0000386852	Oxalis pes-caprae	TRUE	TRUE
oxaleur	Oxalis stricta	L.		oxaleur	25834	wfo-0000387064	wfo-0000387064	Oxalis stricta	TRUE	TRUE
pallspi	Pallenis spinosa subsp. spinosa	(L.) Cass.		pallspi	9448	wfo-0000108570	wfo-0000108570	Pallenis spinosa subsp. spinosa	TRUE	TRUE
papaarg	Papaver argemone	L.		papaarg	25500	wfo-0000480350	wfo-0000480350	Papaver argemone	TRUE	TRUE
papadub	Papaver dubium	L.		papadub	25513	wfo-0000480422	wfo-0000480422	Papaver dubium	TRUE	TRUE
papahyb	Papaver hybridum	L.		papahyb	25595	wfo-0000480384	wfo-0000480384	Papaver hybridum	TRUE	TRUE
paparho	Papaver rhoeas	L.		paparho	25577	wfo-0000481006	wfo-0000481006	Papaver rhoeas	TRUE	TRUE
papasom	Papaver somniferum	L.		papasom	25589	wfo-0000480963	wfo-0000480963	Papaver somniferum	TRUE	TRUE
papaumb	Papaver umbonatum	Boiss.		papaumb	201441	wfo-0000480740	wfo-0000480740	Papaver umbonatum	TRUE	TRUE
parilus	Parietaria lusitanica	L.		parilus	35131	wfo-0000473190	wfo-0000473190	Parietaria lusitanica	TRUE	TRUE
paroarg	Paronychia argentea	Lam.		paroarg	16562	wfo-0000466806	wfo-0000466806	Paronychia argentea	TRUE	TRUE
pasppas	Paspalum distichum	L.		pasppas	42874	wfo-0000887584	wfo-0000887584	Paspalum distichum	TRUE	TRUE
pastsat	Pastinaca sativa	L.		pastsat	1183	wfo-0000391752	wfo-0000391752	Pastinaca sativa	TRUE	TRUE
pedipal	Pedicularis palustris	L.		pedipal	33771	wfo-0000470843	wfo-0000470843	Pedicularis palustris	TRUE	TRUE
polyamp	Persicaria amphibia	(L.) Delarbre		polyamp	27725	wfo-0000488056	wfo-0000488056	Persicaria amphibia	TRUE	TRUE
polybis	Persicaria bistorta	(L.) Samp.		polybis	27743	wfo-0000488076	wfo-0000488076	Persicaria bistorta	TRUE	TRUE
polyhyd	Persicaria hydropiper	(L.) Delarbre		polyhyd	27636	wfo-0000488426	wfo-0000488426	Persicaria hydropiper	TRUE	TRUE
polylap	Persicaria lapathifolia	(L.) Delarbre		polylap	27747	wfo-0000488400	wfo-0000488400	Persicaria lapathifolia	TRUE	TRUE
polyper	Persicaria maculosa	Gray		polyper	27673	wfo-0000488462	wfo-0000488462	Persicaria maculosa	TRUE	TRUE
polymin	Persicaria minor	(Huds.) Opiz		polymin	27653	wfo-0000488490	wfo-0000488490	Persicaria minor	TRUE	TRUE
polymit	Persicaria mitis	(Schrank) Assenov		polymit	27654	wfo-0000488374	wfo-0000488374	Persicaria mitis	TRUE	TRUE
petrpro	Petrorhagia prolifera	(L.) P.W. Ball & Heywood		petrpro	16636	wfo-0000395423	wfo-0000395423	Petrorhagia prolifera	TRUE	TRUE
phaltub	Phalaris aquatica	L.		phaltub	43575	wfo-0000889597	wfo-0000889597	Phalaris aquatica	TRUE	TRUE
phalbra	Phalaris brachystachys	Link		phalbra	43577	wfo-0000889642	wfo-0000889642	Phalaris brachystachys	TRUE	TRUE
phalcan	Phalaris canariensis	L.		phalcan	42881	wfo-0000889657	wfo-0000889657	Phalaris canariensis	TRUE	TRUE
phalcoe	Phalaris coerulescens	Desf.		phalcoe	43235	wfo-0000889676	wfo-0000889676	Phalaris coerulescens	TRUE	TRUE
phalmin	Phalaris minor	Retz.		phalmin	42398	wfo-0000889730	wfo-0000889730	Phalaris minor	TRUE	TRUE
phalpar	Phalaris paradoxa	L.		phalpar	42882	wfo-0000889756	wfo-0000889756	Phalaris paradoxa	TRUE	TRUE
phleare	Phleum arenarium	L.		phleare	42667	wfo-0000889970	wfo-0000889970	Phleum arenarium	TRUE	TRUE
phlenod	Phleum bertolonii	DC.		phlenod	43735	wfo-0000889984	wfo-0000889984	Phleum bertolonii	TRUE	TRUE
phlephl	Phleum phleoides	(L.) H. Karst.		phlephl	43239	wfo-0000890086	wfo-0000890086	Phleum phleoides	TRUE	TRUE
phlepra	Phleum pratense	L.	s.s	phlepra	42408	wfo-0000890092	wfo-0000890092	Phleum pratense	TRUE	TRUE
phlesub	Phleum subulatum	(Savi) Asch. & Graebn.		phlesub	42410	wfo-0000890135	wfo-0000890135	Phleum subulatum	TRUE	TRUE
phraaus	Phragmites australis	(Cav.) Trin. ex Steud.		phraaus	42412	wfo-0000890172	wfo-0000890172	Phragmites australis	TRUE	TRUE
physalk	Physalis alkekengi	L.		physalk	35072	wfo-0001024553	wfo-0001024553	Physalis alkekengi	TRUE	TRUE
picnaca	Picnomon acarna	(L.) Cass.		picnaca	10149	wfo-0000038797	wfo-0000038797	Picnomon acarna	TRUE	TRUE
picrgal	Picris galilaea	(Boiss.) Eig		picrgal	201444	wfo-0000032801	wfo-0000032801	Picris galilaea	TRUE	TRUE
picrhie	Picris hieracioides	L.		picrhie	9660	wfo-0000085370	wfo-0000085370	Picris hieracioides	TRUE	TRUE
picrlon	Picris longirostris	Sch.Bip.		picrlon	201460	wfo-0000084598	wfo-0000084598	Picris longirostris	TRUE	TRUE
hierpil	Pilosella officinarum	F.W. Schultz & Sch. Bip.		hierpil	6658	wfo-0000068649	wfo-0000068649	Pilosella officinarum	TRUE	TRUE
pimpmaj	Pimpinella major	(L.) Huds.		pimpmaj	1134	wfo-0000391450	wfo-0000391450	Pimpinella major	TRUE	TRUE
pimpsax	Pimpinella saxifraga	L.		pimpsax	1643	wfo-0000391166	wfo-0000391166	Pimpinella saxifraga	TRUE	TRUE
pistbre	Pistorinia breviflora	Boiss.		pistbre	18160	wfo-0000396381	wfo-0000396381	Pistorinia breviflora	TRUE	TRUE
planafr	Plantago afra	L.		planafr	27855	wfo-0000478117	wfo-0000478117	Plantago afra	TRUE	TRUE
planalb	Plantago albicans	L.		planalb	27857	wfo-0000478119	wfo-0000478119	Plantago albicans	TRUE	TRUE
plancre	Plantago cretica	L.		plancre	27881	wfo-0000487747	wfo-0000487747	Plantago cretica	TRUE	TRUE
planint	Plantago intermedia	Gilib.		planint	27837	wfo-0000486843	wfo-0000486843	Plantago intermedia	TRUE	TRUE
planlag	Plantago lagopus	L.		planlag	27818	wfo-0000486742	wfo-0000486742	Plantago lagopus	TRUE	TRUE
planlan	Plantago lanceolata	L.		planlan	27860	wfo-0000486603	wfo-0000486603	Plantago lanceolata	TRUE	TRUE
planmaj	Plantago major	L.		planmaj	27829	wfo-0000486544	wfo-0000486544	Plantago major	TRUE	TRUE
planmar	Plantago maritima	L.		planmar	27843	wfo-0000486561	wfo-0000486561	Plantago maritima	TRUE	TRUE
planmed	Plantago media	L.		planmed	27756	wfo-0000486573	wfo-0000486573	Plantago media	TRUE	TRUE
planova	Plantago ovata	Forssk.		planova	27770	wfo-0000486655	wfo-0000486655	Plantago ovata	TRUE	TRUE
poa_ang	Poa angustifolia	L.		poa_ang	42678	wfo-0000891510	wfo-0000891510	Poa angustifolia	TRUE	TRUE
poa_ann	Poa annua	L.		poa_ann	43060	wfo-0000891536	wfo-0000891536	Poa annua	TRUE	TRUE
poa_bul	Poa bulbosa	L.		poa_bul	42340	wfo-0000891824	wfo-0000891824	Poa bulbosa	TRUE	TRUE
poa_com	Poa compressa	L.		poa_com	42683	wfo-0000892001	wfo-0000892001	Poa compressa	TRUE	TRUE
poa_sub	Poa humilis	Ehrh. ex Hoffm.		poa_sub	42699	wfo-0000892571	wfo-0000892571	Poa humilis	TRUE	TRUE
poa_nem	Poa nemoralis	L.		poa_nem	42334	wfo-0000893068	wfo-0000893068	Poa nemoralis	TRUE	TRUE
poa_pal	Poa palustris	L.		poa_pal	43610	wfo-0000893213	wfo-0000893213	Poa palustris	TRUE	TRUE
poa_pra	Poa pratensis	L.		poa_pra	42677	wfo-0000893396	wfo-0000893396	Poa pratensis	TRUE	TRUE
poa_tri	Poa trivialis	L.		poa_tri	43077	wfo-0000894135	wfo-0000894135	Poa trivialis	TRUE	TRUE
scorlac	Podospermum laciniatum	(L.) DC.		scorlac	10007	wfo-0000033345	wfo-0000033345	Podospermum laciniatum	TRUE	TRUE
polytet	Polycarpon tetraphyllum	(L.) L.		polytet	16221	wfo-0000395614	wfo-0000395614	Polycarpon tetraphyllum	TRUE	TRUE
polymaj	Polycnemum majus	A. Braun		polymaj	18001	wfo-0000395245	wfo-0000395245	Polycnemum majus	TRUE	TRUE
polyare	Polygonum arenastrum	Boreau		polyare	27735	wfo-0000488339	wfo-0000488339	Polygonum arenastrum	TRUE	TRUE
polyavi	Polygonum aviculare	L.		polyavi	27740	wfo-0000489656	wfo-0000489656	Polygonum aviculare	TRUE	TRUE
polybel	Polygonum bellardii	Waldst. & Kit.		polybel	44719	wfo-0000489635	wfo-0000489635	Polygonum bellardii	TRUE	TRUE
polycog	Polygonum cognatum	Meisn.		polycog	27627	wfo-0000489719	wfo-0000489719	Polygonum cognatum	TRUE	TRUE
polyequ	Polygonum equisetiforme	Sibth. & Sm.		polyequ	27630	wfo-0000489592	wfo-0000489592	Polygonum equisetiforme	TRUE	TRUE
polymar	Polygonum maritimum	L.		polymar	27651	wfo-0000489807	wfo-0000489807	Polygonum maritimum	TRUE	TRUE
polyrur	Polygonum rurivagum	Jord. ex Boreau		polyrur	27680	wfo-0000489194	wfo-0000489194	Polygonum rurivagum	TRUE	TRUE
polymon	Polypogon monspeliensis	(L.) Desf.		polymon	43616	wfo-0000894716	wfo-0000894716	Polypogon monspeliensis	TRUE	TRUE
portole	Portulaca oleracea	L.		portole	27501	wfo-0000484425	wfo-0000484425	Portulaca oleracea	TRUE	TRUE
poteans	Potentilla anserina	L.		poteans	29712	wfo-0001016615	wfo-0001016615	Potentilla anserina	TRUE	TRUE
potearg	Potentilla argentea	L.		potearg	30642	wfo-0001016312	wfo-0001016312	Potentilla argentea	TRUE	TRUE
poteere	Potentilla erecta	(L.) Raeusch.		poteere	30927	wfo-0000984938	wfo-0000984938	Potentilla erecta	TRUE	TRUE
poterep	Potentilla reptans	L.		poterep	30622	wfo-0001011690	wfo-0001011690	Potentilla reptans	TRUE	TRUE
sangmur	Poterium sanguisorba subsp. balearicum	(Gremli) Briq.		sangmur	100021	wfo-0001005675	wfo-0001005675	Poterium sanguisorba subsp. balearicum	TRUE	TRUE
primver	Primula veris	L.		primver	28858	wfo-0000482741	wfo-0000482741	Primula veris	TRUE	TRUE
prungra	Prunella grandiflora	(L.) Scholler		prungra	23985	wfo-1200028582	wfo-1200028582	Prunella grandiflora	TRUE	TRUE
prunvul	Prunella vulgaris	L.		prunvul	24350	wfo-0000283746	wfo-0000283746	Prunella vulgaris	TRUE	TRUE
psilinc	Psilurus incurvus	(Gouan) Schinz & Thell.		psilinc	42350	wfo-0000895113	wfo-0000895113	Psilurus incurvus	TRUE	TRUE
psorbit	Psoralea bituminosa	L.		psorbit	19982	wfo-0000212281	wfo-0000212281	Psoralea bituminosa	TRUE	TRUE
pterpap	Pterocephalus papposus	(L.) Coulter		pterpap	19242	wfo-0000396636	wfo-0000396636	Pterocephalus papposus	TRUE	TRUE
pulidys	Pulicaria dysenterica	(L.) Bernh.		pulidys	9613	wfo-0000135439	wfo-0000135439	Pulicaria dysenterica	TRUE	TRUE
pulipal	Pulicaria paludosa	Link		pulipal	9933	wfo-0000028182	wfo-0000028182	Pulicaria paludosa	TRUE	TRUE
pulivul	Pulicaria vulgaris	Gaertn.		pulivul	10384	wfo-0000132768	wfo-0000132768	Pulicaria vulgaris	TRUE	TRUE
ranuacr	Ranunculus acris	L.		ranuacr	26865	wfo-0000461396	wfo-0000461396	Ranunculus acris	TRUE	TRUE
ranuarv	Ranunculus arvensis	L.		ranuarv	27014	wfo-0000461176	wfo-0000461176	Ranunculus arvensis	TRUE	TRUE
ranubul	Ranunculus bulbosus	L.		ranubul	26809	wfo-0000461562	wfo-0000461562	Ranunculus bulbosus	TRUE	TRUE
ranuchi	Ranunculus chius	DC.		ranuchi	26944	wfo-0000461689	wfo-0000461689	Ranunculus chius	TRUE	TRUE
ranufla	Ranunculus flammula	L.		ranufla	26624	wfo-0000460525	wfo-0000460525	Ranunculus flammula	TRUE	TRUE
ranulin	Ranunculus lingua	L.		ranulin	26743	wfo-0000463023	wfo-0000463023	Ranunculus lingua	TRUE	TRUE
ranumur	Ranunculus muricatus	L.		ranumur	26837	wfo-0000462855	wfo-0000462855	Ranunculus muricatus	TRUE	TRUE
ranupar	Ranunculus parviflorus	L.		ranupar	26692	wfo-0000463478	wfo-0000463478	Ranunculus parviflorus	TRUE	TRUE
ranurep	Ranunculus repens	L.		ranurep	26770	wfo-0000463198	wfo-0000463198	Ranunculus repens	TRUE	TRUE
ranurpt	Ranunculus reptans	L.		ranurpt	26623	wfo-0000463205	wfo-0000463205	Ranunculus reptans	TRUE	TRUE
ranusar	Ranunculus sardous	Crantz		ranusar	26637	wfo-0000463281	wfo-0000463281	Ranunculus sardous	TRUE	TRUE
ranusce	Ranunculus sceleratus	L.		ranusce	26717	wfo-0000463300	wfo-0000463300	Ranunculus sceleratus	TRUE	TRUE
raphrap	Raphanus raphanistrum subsp. raphanistrum	L.		raphrap	13549	wfo-0001232302	wfo-0001232302	Raphanus raphanistrum subsp. raphanistrum	TRUE	TRUE
raphros	Raphanus raphanistrum subsp. rostratus	(DC.) Thell.		raphros	13884	wfo-0000735895	wfo-0000735895	Raphanus raphanistrum subsp. rostratus	TRUE	TRUE
rapirug	Rapistrum rugosum	(L.) Bergeret		rapirug	13886	wfo-0000402573	wfo-0000402573	Rapistrum rugosum	TRUE	TRUE
reicpic	Reichardia picroides	(L.) Roth		reicpic	10003	wfo-0000074791	wfo-0000074791	Reichardia picroides	TRUE	TRUE
reselua	Reseda lutea	L.		reselua	27974	wfo-0000462651	wfo-0000462651	Reseda lutea	TRUE	TRUE
reselut	Reseda luteola	L.		reselut	27977	wfo-0000462704	wfo-0000462704	Reseda luteola	TRUE	TRUE
resephy	Reseda phyteuma	L.		resephy	27929	wfo-0000462737	wfo-0000462737	Reseda phyteuma	TRUE	TRUE
rhagste	Rhagadiolus stellatus	(L.) Gaertn.		rhagste	10656	wfo-0000015582	wfo-0000015582	Rhagadiolus stellatus	TRUE	TRUE
rhinmin	Rhinanthus minor	L.		rhinmin	32892	wfo-0000747233	wfo-0000747233	Rhinanthus minor	TRUE	TRUE
ridoseg	Ridolfia segetum	(Guss.) Moris		ridoseg	1604	wfo-0000402206	wfo-0000402206	Ridolfia segetum	TRUE	TRUE
roemhyb	Roemeria hybrida	(L.) DC.		roemhyb	25561	wfo-0000404703	wfo-0000404703	Roemeria hybrida	TRUE	TRUE
roripal	Rorippa palustris	(L.) Besser		roripal	14626	wfo-0000399555	wfo-0000399555	Rorippa palustris	TRUE	TRUE
rorisyl	Rorippa sylvestris	(L.) Besser		rorisyl	13910	wfo-0000399565	wfo-0000399565	Rorippa sylvestris	TRUE	TRUE
rosacan	Rosa canina	L.		rosacan	29295	wfo-0001005999	wfo-0001005999	Rosa canina	TRUE	TRUE
lophcri	Rostraria cristata	(L.) Tzvelev		lophcri	43394	wfo-0000896185	wfo-0000896185	Rostraria cristata	TRUE	TRUE
rubucae	Rubus caesius	L.		rubucae	30108	wfo-0001017340	wfo-0001017340	Rubus caesius	TRUE	TRUE
rubucan	Rubus canescens	DC.		rubucan	30240	wfo-0000984598	wfo-0000984598	Rubus canescens	TRUE	TRUE
rubufru	Rubus fruticosus	sensu lato		rubufru	100001	wfo-0001017952	wfo-0001017952	Rubus fruticosus	TRUE	TRUE
rumeace	Rumex acetosa	L.		rumeace	27593	wfo-0000403595	wfo-0000403595	Rumex acetosa	TRUE	TRUE
rumeacl	Rumex acetosella	L.		rumeacl	27601	wfo-0000403586	wfo-0000403586	Rumex acetosella	TRUE	TRUE
rumebuc	Rumex bucephalophorus	L.		rumebuc	27614	wfo-0000403722	wfo-0000403722	Rumex bucephalophorus	TRUE	TRUE
rumecon	Rumex conglomeratus	Murray		rumecon	27623	wfo-0000403640	wfo-0000403640	Rumex conglomeratus	TRUE	TRUE
rumecri	Rumex crispus	L.		rumecri	27506	wfo-0000403671	wfo-0000403671	Rumex crispus	TRUE	TRUE
rumelon	Rumex longifolius	DC.		rumelon	27534	wfo-0000403459	wfo-0000403459	Rumex longifolius	TRUE	TRUE
rumemar	Rumex maritimus	L.		rumemar	27537	wfo-0000403949	wfo-0000403949	Rumex maritimus	TRUE	TRUE
rumeobt	Rumex obtusifolius	L.		rumeobt	27542	wfo-0000403904	wfo-0000403904	Rumex obtusifolius	TRUE	TRUE
rumepal	Rumex palustris	Sm.		rumepal	27549	wfo-0000403943	wfo-0000403943	Rumex palustris	TRUE	TRUE
rumepul	Rumex pulcher	L.		rumepul	27560	wfo-0000404086	wfo-0000404086	Rumex pulcher	TRUE	TRUE
rumesan	Rumex sanguineus	L.		rumesan	27450	wfo-0000404004	wfo-0000404004	Rumex sanguineus	TRUE	TRUE
rumethy	Rumex thyrsiflorus	Fingerh.		rumethy	27457	wfo-0000400074	wfo-0000400074	Rumex thyrsiflorus	TRUE	TRUE
sagisgf	Sagittaria sagittifolia	L.		sagisgf	35605	wfo-0000738109	wfo-0000738109	Sagittaria sagittifolia	TRUE	TRUE
salskal	Salsola kali subsp. kali	L.		salskal	18036	wfo-0001257773	wfo-0001257773	Salsola kali subsp. kali	TRUE	TRUE
salsrut	Salsola kali subsp. ruthenica	(Iljin) Soó		salsrut	18043	wfo-0000442035	wfo-0000442035	Salsola kali subsp. ruthenica	TRUE	TRUE
salvpra	Salvia pratensis	L.		salvpra	24299	wfo-0000301989	wfo-0000301989	Salvia pratensis	TRUE	TRUE
salvscl	Salvia sclarea	L.		salvscl	24774	wfo-0000302258	wfo-0000302258	Salvia sclarea	TRUE	TRUE
sambebu	Sambucus ebulus	L.		sambebu	15361	wfo-0000439387	wfo-0000439387	Sambucus ebulus	TRUE	TRUE
sangmin	Sanguisorba minor	Scop.		sangmin	29153	wfo-0001015888	wfo-0001015888	Sanguisorba minor	TRUE	TRUE
sangoff	Sanguisorba officinalis	L.		sangoff	30139	wfo-0000983287	wfo-0000983287	Sanguisorba officinalis	TRUE	TRUE
sapooff	Saponaria officinalis	L.		sapooff	17539	wfo-0000438211	wfo-0000438211	Saponaria officinalis	TRUE	TRUE
scabatr	Scabiosa atropurpurea	L.		scabatr	19064	wfo-0000500186	wfo-0000500186	Scabiosa atropurpurea	TRUE	TRUE
scanpec	Scandix pecten-veneris	L.		scanpec	1087	wfo-0000434334	wfo-0000434334	Scandix pecten-veneris	TRUE	TRUE
scanver	Scandix verna	O. Cohen		scanver	201462	wfo-0000442107	wfo-0000442107	Scandix verna	TRUE	TRUE
festaru	Schedonorus arundinaceus	Roem. & Schult.		festaru	40254	wfo-0000897905	wfo-0000897905	Schedonorus arundinaceus	TRUE	TRUE
schibar	Schismus barbatus	(L.) Thell.		schibar	43296	wfo-0000898002	wfo-0000898002	Schismus barbatus	TRUE	TRUE
scirlac	Schoenoplectus lacustris	(L.) Palla		scirlac	37486	wfo-0000527292	wfo-0000527292	Schoenoplectus lacustris	TRUE	TRUE
schotab	Schoenoplectus tabernaemontani	(C.C. Gmel.) Palla		schotab	100022	wfo-0000528404	wfo-0000528404	Schoenoplectus tabernaemontani	TRUE	TRUE
schonig	Schoenus nigricans	L.		schonig	37577	wfo-0000531591	wfo-0000531591	Schoenus nigricans	TRUE	TRUE
scirsyl	Scirpus sylvaticus	L.		scirsyl	37067	wfo-0000546234	wfo-0000546234	Scirpus sylvaticus	TRUE	TRUE
scleann	Scleranthus annuus	L.		scleann	17086	wfo-0000441933	wfo-0000441933	Scleranthus annuus	TRUE	TRUE
scolmac	Scolymus maculatus	L.		scolmac	10313	wfo-0000091946	wfo-0000091946	Scolymus maculatus	TRUE	TRUE
scormur	Scorpiurus muricatus	L.		scormur	21040	wfo-0000205858	wfo-0000205858	Scorpiurus muricatus	TRUE	TRUE
scorver	Scorpiurus vermiculatus	L.		scorver	22047	wfo-0000205896	wfo-0000205896	Scorpiurus vermiculatus	TRUE	TRUE
leonaut	Scorzoneroides autumnalis	(L.) Moench		leonaut	7298	wfo-0000022256	wfo-0000022256	Scorzoneroides autumnalis	TRUE	TRUE
scroper	Scrophularia peregrina	L.		scroper	32863	wfo-0000495322	wfo-0000495322	Scrophularia peregrina	TRUE	TRUE
secacer	Secale cereale	L.		secacer	42376	wfo-0000898524	wfo-0000898524	Secale cereale	TRUE	TRUE
corovar	Securigera varia	(L.) Lassen		corovar	21810	wfo-0000186576	wfo-0000186576	Securigera varia	TRUE	TRUE
seduhis	Sedum hispanicum	L.		seduhis	18232	wfo-0000437475	wfo-0000437475	Sedum hispanicum	TRUE	TRUE
seneeru	Senecio erucifolius	L.		seneeru	11230	wfo-0000068563	wfo-0000068563	Senecio erucifolius	TRUE	TRUE
senegla	Senecio glaucus	L.		senegla	200386	wfo-0000026899	wfo-0000026899	Senecio glaucus	TRUE	TRUE
senever	Senecio vernalis	Waldst. & Kit.		senever	11179	wfo-0000088033	wfo-0000088033	Senecio vernalis	TRUE	TRUE
senevul	Senecio vulgaris	L.		senevul	10456	wfo-0000011329	wfo-0000011329	Senecio vulgaris	TRUE	TRUE
setapum	Setaria pumila	(Poir.) Roem. & Schult.		setapum	43456	wfo-0000899491	wfo-0000899491	Setaria pumila	TRUE	TRUE
setaver	Setaria verticillata	(L.) P. Beauv.		setaver	43457	wfo-0000899661	wfo-0000899661	Setaria verticillata	TRUE	TRUE
setavir	Setaria viridis	(L.) P. Beauv.		setavir	42743	wfo-0000899679	wfo-0000899679	Setaria viridis	TRUE	TRUE
sherarv	Sherardia arvensis	L.		sherarv	31967	wfo-0000309707	wfo-0000309707	Sherardia arvensis	TRUE	TRUE
sidemon	Sideritis montana	L.		sidemon	24820	wfo-0000310289	wfo-0000310289	Sideritis montana	TRUE	TRUE
silasil	Silaum silaus	(L.) Schinz & Thell.		silasil	993	wfo-0000434202	wfo-0000434202	Silaum silaus	TRUE	TRUE
silebeh	Silene behen	L.		silebeh	15543	wfo-0000438854	wfo-0000438854	Silene behen	TRUE	TRUE
siledic	Silene dichotoma	Ehrh.		siledic	15776	wfo-0000440488	wfo-0000440488	Silene dichotoma	TRUE	TRUE
siledio	Silene dioica	(L.) Clairv.		siledio	17578	wfo-0000440478	wfo-0000440478	Silene dioica	TRUE	TRUE
siledvs	Silene diversifolia	Otth		siledvs	45189	wfo-0000440619	wfo-0000440619	Silene diversifolia	TRUE	TRUE
lychflo	Silene flos-cuculi	(L.) Greuter & Burdet		lychflo	16589	wfo-0000438691	wfo-0000438691	Silene flos-cuculi	TRUE	TRUE
silegal	Silene gallica	L.		silegal	16298	wfo-0000440573	wfo-0000440573	Silene gallica	TRUE	TRUE
silelat	Silene latifolia	Poir.		silelat	17283	wfo-0000440842	wfo-0000440842	Silene latifolia	TRUE	TRUE
silelin	Silene linicola	C.C. Gmelin		silelin	17593	wfo-0000440879	wfo-0000440879	Silene linicola	TRUE	TRUE
silemus	Silene muscipula	L.		silemus	17250	wfo-0000440676	wfo-0000440676	Silene muscipula	TRUE	TRUE
silenoc	Silene noctiflora	L.		silenoc	17252	wfo-0000440809	wfo-0000440809	Silene noctiflora	TRUE	TRUE
silencu	Silene nocturna	L.		silencu	16669	wfo-0000440805	wfo-0000440805	Silene nocturna	TRUE	TRUE
silenut	Silene nutans	L.		silenut	16673	wfo-0000440799	wfo-0000440799	Silene nutans	TRUE	TRUE
silevul	Silene vulgaris	(Moench) Garcke		silevul	16657	wfo-0000440200	wfo-0000440200	Silene vulgaris	TRUE	TRUE
silymar	Silybum marianum	(L.) Gaertn.		silymar	9640	wfo-0000014591	wfo-0000014591	Silybum marianum	TRUE	TRUE
sinaalb	Sinapis alba	L.		sinaalb	13450	wfo-0000432649	wfo-0000432649	Sinapis alba	TRUE	TRUE
sinaarv	Sinapis arvensis	L.		sinaarv	13454	wfo-0000432651	wfo-0000432651	Sinapis arvensis	TRUE	TRUE
sisoamo	Sison amomum	L.		sisoamo	995	wfo-0000431407	wfo-0000431407	Sison amomum	TRUE	TRUE
sisyery	Sisymbrium erysimoides	Desf.		sisyery	13462	wfo-0000432581	wfo-0000432581	Sisymbrium erysimoides	TRUE	TRUE
sisyiri	Sisymbrium irio	L.		sisyiri	14646	wfo-0000431928	wfo-0000431928	Sisymbrium irio	TRUE	TRUE
sisyoff	Sisymbrium officinale	(L.) Scop.		sisyoff	13041	wfo-0000432010	wfo-0000432010	Sisymbrium officinale	TRUE	TRUE
sisyori	Sisymbrium orientale	L.		sisyori	13042	wfo-0000432013	wfo-0000432013	Sisymbrium orientale	TRUE	TRUE
sisyrun	Sisymbrium runcinatum	Lag. ex DC.		sisyrun	13935	wfo-0000431807	wfo-0000431807	Sisymbrium runcinatum	TRUE	TRUE
siumlat	Sium latifolium	L.		siumlat	1536	wfo-0000431539	wfo-0000431539	Sium latifolium	TRUE	TRUE
smyrper	Smyrnium perfoliatum	L.		smyrper	2032	wfo-0000431294	wfo-0000431294	Smyrnium perfoliatum	TRUE	TRUE
solanig	Solanum americanum	Mill.		solanig	34958	wfo-0001025878	wfo-0001025878	Solanum americanum	TRUE	TRUE
soladul	Solanum dulcamara	L.		soladul	35041	wfo-0001027661	wfo-0001027661	Solanum dulcamara	TRUE	TRUE
solican	Solidago canadensis	L.		solican	9491	wfo-0000060775	wfo-0000060775	Solidago canadensis	TRUE	TRUE
soncarv	Sonchus arvensis	L.		soncarv	10586	wfo-0000092611	wfo-0000092611	Sonchus arvensis	TRUE	TRUE
soncasp	Sonchus asper	(L.) Hill		soncasp	9413	wfo-0000031264	wfo-0000031264	Sonchus asper	TRUE	TRUE
soncole	Sonchus oleraceus	L.		soncole	10587	wfo-0000069236	wfo-0000069236	Sonchus oleraceus	TRUE	TRUE
sparere	Sparganium erectum	L.		sparere	43993	wfo-0000553880	wfo-0000553880	Sparganium erectum	TRUE	TRUE
sperarv	Spergula arvensis	L.		sperarv	16731	wfo-0000439880	wfo-0000439880	Spergula arvensis	TRUE	TRUE
sperfal	Spergula fallax	(Lowe) E.H.L. Krause		sperfal	45057	wfo-0000440012	wfo-0000440012	Spergula fallax	TRUE	TRUE
sperrub	Spergularia rubra	(L.) J. Presl & C. Presl		sperrub	17650	wfo-0000436420	wfo-0000436420	Spergularia rubra	TRUE	TRUE
stacann	Stachys annua	(L.) L.		stacann	24834	wfo-0000313685	wfo-0000313685	Stachys annua	TRUE	TRUE
stacarv	Stachys arvensis	(L.) L.		stacarv	24369	wfo-0000313721	wfo-0000313721	Stachys arvensis	TRUE	TRUE
stacocy	Stachys ocymastrum	(L.) Briq.		stacocy	24466	wfo-0000314327	wfo-0000314327	Stachys ocymastrum	TRUE	TRUE
stacoff	Stachys officinalis	(L.) Trevis.		stacoff	24916	wfo-0000314333	wfo-0000314333	Stachys officinalis	TRUE	TRUE
stacpal	Stachys palustris	L.		stacpal	24921	wfo-0000314357	wfo-0000314357	Stachys palustris	TRUE	TRUE
stacrec	Stachys recta	L.		stacrec	24800	wfo-0000314473	wfo-0000314473	Stachys recta	TRUE	TRUE
stacsyl	Stachys sylvatica	L.		stacsyl	24023	wfo-0000314658	wfo-0000314658	Stachys sylvatica	TRUE	TRUE
steluli	Stellaria alsine	Grimm		steluli	17654	wfo-0000436498	wfo-0000436498	Stellaria alsine	TRUE	TRUE
stelgra	Stellaria graminea	L.		stelgra	17658	wfo-0000436380	wfo-0000436380	Stellaria graminea	TRUE	TRUE
stelhol	Stellaria holostea	L.		stelhol	16753	wfo-0000436323	wfo-0000436323	Stellaria holostea	TRUE	TRUE
stelmed	Stellaria media	(L.) Vill.		stelmed	16755	wfo-0000436325	wfo-0000436325	Stellaria media	TRUE	TRUE
stelplu	Stellaria palustris	Ehrh. ex Hoffm.		stelplu	17304	wfo-0001268479	wfo-0001268479	Stellaria palustris	TRUE	TRUE
stipcap	Stipa capensis	Thunb.		stipcap	43307	wfo-0000901851	wfo-0000901851	Stipa capensis	TRUE	TRUE
suaemar	Suaeda maritima	(L.) Dumort.		suaemar	17972	wfo-0000437616	wfo-0000437616	Suaeda maritima	TRUE	TRUE
succpra	Succisa pratensis	Moench		succpra	19186	wfo-0000500443	wfo-0000500443	Succisa pratensis	TRUE	TRUE
sympoff	Symphytum officinale	L.		sympoff	11757	wfo-0000432219	wfo-0000432219	Symphytum officinale	TRUE	TRUE
taencap	Taeniatherum caput-medusae	(L.) Nevski		taencap	43480	wfo-0000903362	wfo-0000903362	Taeniatherum caput-medusae	TRUE	TRUE
tamucom	Tamus communis	L.		tamucom	36357	wfo-0000568332	wfo-0000568332	Tamus communis	TRUE	TRUE
tanapar	Tanacetum parthenium	(L.) Sch. Bip.		tanapar	11451	wfo-0000079801	wfo-0000079801	Tanacetum parthenium	TRUE	TRUE
tanavul	Tanacetum vulgare	L.		tanavul	10128	wfo-0000114512	wfo-0000114512	Tanacetum vulgare	TRUE	TRUE
taraoff	Taraxacum officinale	agg.		taraoff	44250	wfo-0000062154	wfo-0000062154	Taraxacum officinale	TRUE	TRUE
teucbot	Teucrium botrys	L.		teucbot	23469	wfo-0000321904	wfo-0000321904	Teucrium botrys	TRUE	TRUE
teuccha	Teucrium chamaedrys	L.		teuccha	24813	wfo-0000321975	wfo-0000321975	Teucrium chamaedrys	TRUE	TRUE
teucpol	Teucrium polium	L.		teucpol	24894	wfo-0000322436	wfo-0000322436	Teucrium polium	TRUE	TRUE
teucres	Teucrium resupinatum	Desf.		teucres	23450	wfo-0000322556	wfo-0000322556	Teucrium resupinatum	TRUE	TRUE
thalfla	Thalictrum flavum	L.		thalfla	26674	wfo-0000454062	wfo-0000454062	Thalictrum flavum	TRUE	TRUE
thelcyn	Theligonum cynocrambe	L.		thelcyn	35441	wfo-0000322891	wfo-0000322891	Theligonum cynocrambe	TRUE	TRUE
thlaarv	Thlaspi arvense	L.		thlaarv	13825	wfo-0000410873	wfo-0000410873	Thlaspi arvense	TRUE	TRUE
thlaper	Thlaspi perfoliatum	L.		thlaper	14669	wfo-0000407449	wfo-0000407449	Thlaspi perfoliatum	TRUE	TRUE
thymhir	Thymelaea hirsuta	(L.) Endl.		thymhir	34600	wfo-0000457608	wfo-0000457608	Thymelaea hirsuta	TRUE	TRUE
thympas	Thymelaea passerina	(L.) Coss. & Germ.		thympas	34584	wfo-0000508045	wfo-0000508045	Thymelaea passerina	TRUE	TRUE
thympul	Thymus pulegioides	L.		thympul	24929	wfo-0000324607	wfo-0000324607	Thymus pulegioides	TRUE	TRUE
tolpbar	Tolpis barbata	(L.) Gaertn.		tolpbar	10568	wfo-0000091856	wfo-0000091856	Tolpis barbata	TRUE	TRUE
tordapu	Tordylium apulum	L.		tordapu	1544	wfo-0000409733	wfo-0000409733	Tordylium apulum	TRUE	TRUE
tordmax	Tordylium maximum	L.		tordmax	1545	wfo-0000409654	wfo-0000409654	Tordylium maximum	TRUE	TRUE
ainstra	Tordylium trachycarpum	(Boiss.) Al-Eisawi		ainstra	200002	wfo-0000409707	wfo-0000409707	Tordylium trachycarpum	TRUE	TRUE
toriarv	Torilis arvensis	(Huds.) Link		toriarv	1012	wfo-0000409709	wfo-0000409709	Torilis arvensis	TRUE	TRUE
torijap	Torilis japonica	(Houtt.) DC.		torijap	1552	wfo-0000411355	wfo-0000411355	Torilis japonica	TRUE	TRUE
torilep	Torilis leptophylla	(L.) Rchb. f.		torilep	1553	wfo-0000411338	wfo-0000411338	Torilis leptophylla	TRUE	TRUE
torinod	Torilis nodosa	(L.) Gaertn.		torinod	1554	wfo-0000411340	wfo-0000411340	Torilis nodosa	TRUE	TRUE
toriten	Torilis tenella	(Delile) Rchb. f.		toriten	1986	wfo-0000411366	wfo-0000411366	Torilis tenella	TRUE	TRUE
tragpmi	Tragopogon pratensis subsp. minor	(Mill.) Wahlenb.		tragpmi	11539	wfo-0000111948	wfo-0000111948	Tragopogon pratensis subsp. minor	TRUE	TRUE
tragpro	Tragopogon pratensis subsp. orientalis	(L.) Celak.		tragpro	11276	wfo-0000006906	wfo-0000006906	Tragopogon pratensis subsp. orientalis	TRUE	TRUE
trifarv	Trifolium arvense	L.		trifarv	19943	wfo-0000212967	wfo-0000212967	Trifolium arvense	TRUE	TRUE
trifaur	Trifolium aureum	Pollich		trifaur	21992	wfo-0000213947	wfo-0000213947	Trifolium aureum	TRUE	TRUE
trifboi	Trifolium boissieri	Guss. ex Boiss.		trifboi	19948	wfo-0000185232	wfo-0000185232	Trifolium boissieri	TRUE	TRUE
trifcam	Trifolium campestre	Schreb.		trifcam	21008	wfo-0000212979	wfo-0000212979	Trifolium campestre	TRUE	TRUE
trifcly	Trifolium clypeatum	L.		trifcly	21999	wfo-0000213960	wfo-0000213960	Trifolium clypeatum	TRUE	TRUE
trifdas	Trifolium dasyurum	C. Presl		trifdas	19954	wfo-0000212991	wfo-0000212991	Trifolium dasyurum	TRUE	TRUE
trifdub	Trifolium dubium	Sibth.		trifdub	21100	wfo-0000212995	wfo-0000212995	Trifolium dubium	TRUE	TRUE
triffra	Trifolium fragiferum	L.		triffra	22005	wfo-0000213002	wfo-0000213002	Trifolium fragiferum	TRUE	TRUE
trifglo	Trifolium glomeratum	L.		trifglo	21105	wfo-0000213007	wfo-0000213007	Trifolium glomeratum	TRUE	TRUE
trifhyb	Trifolium hybridum	L.		trifhyb	21107	wfo-0000213009	wfo-0000213009	Trifolium hybridum	TRUE	TRUE
trifinc	Trifolium incarnatum subsp. incarnatum	L.		trifinc	21571	wfo-0000214187	wfo-0000214187	Trifolium incarnatum subsp. incarnatum	TRUE	TRUE
trifmed	Trifolium medium	L.		trifmed	22081	wfo-0000213979	wfo-0000213979	Trifolium medium	TRUE	TRUE
trifmon	Trifolium montanum	L.		trifmon	21547	wfo-0000213031	wfo-0000213031	Trifolium montanum	TRUE	TRUE
trifplu	Trifolium pilulare	Boiss.		trifplu	200537	wfo-0000188394	wfo-0000188394	Trifolium pilulare	TRUE	TRUE
trifpra	Trifolium pratense	L.		trifpra	22096	wfo-0000213053	wfo-0000213053	Trifolium pratense	TRUE	TRUE
trifpur	Trifolium purpureum	Loisel.		trifpur	19939	wfo-0000213055	wfo-0000213055	Trifolium purpureum	TRUE	TRUE
trifrep	Trifolium repens	L.		trifrep	22101	wfo-0000213062	wfo-0000213062	Trifolium repens	TRUE	TRUE
trifres	Trifolium resupinatum	L.		trifres	20696	wfo-0000213063	wfo-0000213063	Trifolium resupinatum	TRUE	TRUE
trifsca	Trifolium scabrum	L.		trifsca	21632	wfo-0000213071	wfo-0000213071	Trifolium scabrum	TRUE	TRUE
trifspu	Trifolium spumosum	L.		trifspu	20367	wfo-0000213081	wfo-0000213081	Trifolium spumosum	TRUE	TRUE
trifste	Trifolium stellatum	L.		trifste	20369	wfo-0000213085	wfo-0000213085	Trifolium stellatum	TRUE	TRUE
trifstr	Trifolium striatum	L.		trifstr	21076	wfo-0000213091	wfo-0000213091	Trifolium striatum	TRUE	TRUE
triftom	Trifolium tomentosum	L.		triftom	20373	wfo-0000213103	wfo-0000213103	Trifolium tomentosum	TRUE	TRUE
trifvav	Trifolium vavilovii	Eig		trifvav	201456	wfo-0000186266	wfo-0000186266	Trifolium vavilovii	TRUE	TRUE
trigmar	Triglochin maritima	L.		trigmar	36323	wfo-0000770185	wfo-0000770185	Triglochin maritima	TRUE	TRUE
trigesc	Trigonella esculenta	(L.) Boiss.		trigesc	201356	wfo-0000212940	wfo-0000212940	Trigonella esculenta	TRUE	TRUE
trigpol	Trigonella polyceratia	L.		trigpol	21084	wfo-0000212954	wfo-0000212954	Trigonella polyceratia	TRUE	TRUE
matrper	Tripleurospermum inodorum	(L.) Sch. Bip.		matrper	10535	wfo-0000014118	wfo-0000014118	Tripleurospermum inodorum	TRUE	TRUE
anthtet	Tripodion tetraphyllum	(L.) Fourr.		anthtet	21133	wfo-0001284461	wfo-0001284461	Tripodion tetraphyllum	TRUE	TRUE
trisfla	Trisetum flavescens	(L.) P. Beauv.		trisfla	42564	wfo-0000905119	wfo-0000905119	Trisetum flavescens	TRUE	TRUE
tritbae	Triticum boeoticum	Boiss.		tritbae	42580	wfo-0000905754	wfo-0000905754	Triticum boeoticum	TRUE	TRUE
tritdic	Triticum dicoccoides	(Koern.) Koern. ex Schweinf.		tritdic	200081	wfo-0000905872	wfo-0000905872	Triticum dicoccoides	TRUE	TRUE
turglat	Turgenia latifolia	(L.) Hoffm.		turglat	1998	wfo-0000411232	wfo-0000411232	Turgenia latifolia	TRUE	TRUE
tussfar	Tussilago farfara	L.		tussfar	9608	wfo-0000117140	wfo-0000117140	Tussilago farfara	TRUE	TRUE
urospic	Urospermum picroides	(L.) Scop. ex F.W. Schmidt		urospic	10050	wfo-0000024742	wfo-0000024742	Urospermum picroides	TRUE	TRUE
urtidio	Urtica dioica	L.		urtidio	35149	wfo-0000416616	wfo-0000416616	Urtica dioica	TRUE	TRUE
urtiure	Urtica urens	L.		urtiure	35160	wfo-0000416948	wfo-0000416948	Urtica urens	TRUE	TRUE
vaccpyr	Vaccaria hispanica	(Mill.) Rauschert		vaccpyr	45231	wfo-0000421686	wfo-0000421686	Vaccaria hispanica	TRUE	TRUE
vaccoxy	Vaccinium oxycoccos	L.		vaccoxy	19476	wfo-0000421932	wfo-0000421932	Vaccinium oxycoccos	TRUE	TRUE
valecor	Valerianella coronata	(L.) DC.		valecor	34784	wfo-0000426273	wfo-0000426273	Valerianella coronata	TRUE	TRUE
valeden	Valerianella dentata	(L.) Pollich		valeden	34825	wfo-0000426267	wfo-0000426267	Valerianella dentata	TRUE	TRUE
valedis	Valerianella discoidea	(L.) Loisel.		valedis	34827	wfo-0000426262	wfo-0000426262	Valerianella discoidea	TRUE	TRUE
valeech	Valerianella echinata	(L.) DC.		valeech	34767	wfo-0000426287	wfo-0000426287	Valerianella echinata	TRUE	TRUE
valeloc	Valerianella locusta	(L.) Laterr.		valeloc	34776	wfo-0000426378	wfo-0000426378	Valerianella locusta	TRUE	TRUE
valerim	Valerianella rimosa	Bastard		valerim	34795	wfo-0000426144	wfo-0000426144	Valerianella rimosa	TRUE	TRUE
verbnig	Verbascum nigrum	L.		verbnig	32834	wfo-0000420517	wfo-0000420517	Verbascum nigrum	TRUE	TRUE
verbsin	Verbascum sinuatum	L.		verbsin	33712	wfo-0000418899	wfo-0000418899	Verbascum sinuatum	TRUE	TRUE
verbtha	Verbascum thapsus	L.		verbtha	32859	wfo-0000419130	wfo-0000419130	Verbascum thapsus	TRUE	TRUE
verboff	Verbena officinalis	L.		verboff	35092	wfo-0000332143	wfo-0000332143	Verbena officinalis	TRUE	TRUE
veroagr	Veronica agrestis	L.		veroagr	34127	wfo-0000419706	wfo-0000419706	Veronica agrestis	TRUE	TRUE
veroarv	Veronica arvensis	L.		veroarv	33302	wfo-0000419753	wfo-0000419753	Veronica arvensis	TRUE	TRUE
veroaus	Veronica austriaca	L.		veroaus	32781	wfo-0000419756	wfo-0000419756	Veronica austriaca	TRUE	TRUE
verobec	Veronica beccabunga	L.		verobec	33863	wfo-0000419789	wfo-0000419789	Veronica beccabunga	TRUE	TRUE
verocha	Veronica chamaedrys	L.		verocha	32792	wfo-0000419437	wfo-0000419437	Veronica chamaedrys	TRUE	TRUE
verocym	Veronica cymbalaria	Bodard		verocym	33845	wfo-0000419536	wfo-0000419536	Veronica cymbalaria	TRUE	TRUE
verohed	Veronica hederifolia	L.	s.l	verohed	33317	wfo-0000425778	wfo-0000425778	Veronica hederifolia	TRUE	TRUE
veroper	Veronica persica	Poir.		veroper	33737	wfo-0000425859	wfo-0000425859	Veronica persica	TRUE	TRUE
veropol	Veronica polita	Fr.		veropol	33745	wfo-0000425848	wfo-0000425848	Veronica polita	TRUE	TRUE
veropra	Veronica praecox	All.		veropra	33746	wfo-0000425870	wfo-0000425870	Veronica praecox	TRUE	TRUE
veropro	Veronica prostrata	L.		veropro	32737	wfo-0000425821	wfo-0000425821	Veronica prostrata	TRUE	TRUE
veroscu	Veronica scutellata	L.		veroscu	34347	wfo-0000425182	wfo-0000425182	Veronica scutellata	TRUE	TRUE
veroser	Veronica serpyllifolia	L.		veroser	32740	wfo-0000425204	wfo-0000425204	Veronica serpyllifolia	TRUE	TRUE
vibuopu	Viburnum opulus	L.		vibuopu	15336	wfo-0000422807	wfo-0000422807	Viburnum opulus	TRUE	TRUE
vicicra	Vicia cracca	L.		vicicra	22128	wfo-0000214046	wfo-0000214046	Vicia cracca	TRUE	TRUE
vicihir	Vicia hirsuta	(L.) Gray		vicihir	20346	wfo-0000212743	wfo-0000212743	Vicia hirsuta	TRUE	TRUE
vicihyb	Vicia hybrida	L.		vicihyb	19694	wfo-0000212744	wfo-0000212744	Vicia hybrida	TRUE	TRUE
vicilat	Vicia lathyroides	L.		vicilat	21160	wfo-0000212745	wfo-0000212745	Vicia lathyroides	TRUE	TRUE
vicilut	Vicia lutea	L.		vicilut	21163	wfo-0000212752	wfo-0000212752	Vicia lutea	TRUE	TRUE
vicipal	Vicia palaestina	Boiss.		vicipal	200543	wfo-0000189179	wfo-0000189179	Vicia palaestina	TRUE	TRUE
vicipan	Vicia pannonica	Crantz		vicipan	22136	wfo-0000212770	wfo-0000212770	Vicia pannonica	TRUE	TRUE
vicipar	Vicia parviflora	Cav.		vicipar	21626	wfo-0000186391	wfo-0000186391	Vicia parviflora	TRUE	TRUE
viciper	Vicia peregrina	L.		viciper	20765	wfo-0000212776	wfo-0000212776	Vicia peregrina	TRUE	TRUE
vicinig	Vicia sativa subsp. nigra	(L.) Ehrh.		vicinig	20353	wfo-0000212782	wfo-0000212782	Vicia sativa subsp. nigra	TRUE	TRUE
vicisat	Vicia sativa subsp. sativa	L.		vicisat	22143	wfo-0000212791	wfo-0000212791	Vicia sativa subsp. sativa	TRUE	TRUE
vicisep	Vicia sepium	L.		vicisep	20357	wfo-0000212792	wfo-0000212792	Vicia sepium	TRUE	TRUE
viciten	Vicia tenuifolia	Roth		viciten	22123	wfo-0000212800	wfo-0000212800	Vicia tenuifolia	TRUE	TRUE
vicitet	Vicia tetrasperma	(L.) Schreb.		vicitet	22147	wfo-0000212802	wfo-0000212802	Vicia tetrasperma	TRUE	TRUE
vicivil	Vicia villosa	Roth		vicivil	21598	wfo-0000212804	wfo-0000212804	Vicia villosa	TRUE	TRUE
violarv	Viola arvensis	Murray		violarv	35403	wfo-0000426676	wfo-0000426676	Viola arvensis	TRUE	TRUE
violkit	Viola kitaibeliana	Schult.		violkit	35323	wfo-0000424301	wfo-0000424301	Viola kitaibeliana	TRUE	TRUE
violodo	Viola odorata	L.		violodo	35309	wfo-0000423364	wfo-0000423364	Viola odorata	TRUE	TRUE
violtri	Viola tricolor	L.		violtri	35219	wfo-0000424643	wfo-0000424643	Viola tricolor	TRUE	TRUE
vulpbro	Vulpia bromoides	(L.) Gray		vulpbro	42790	wfo-0000907315	wfo-0000907315	Vulpia bromoides	TRUE	TRUE
vulpcci	Vulpia ciliata subsp. ciliata	Dumort.		vulpcci	42792	wfo-0000907322	wfo-0000907322	Vulpia ciliata subsp. ciliata	TRUE	TRUE
vulpgen	Vulpia geniculata	(L.) Link		vulpgen	42796	wfo-0000907357	wfo-0000907357	Vulpia geniculata	TRUE	TRUE
vulpmyu	Vulpia myuros	(L.) C.C. Gmel.		vulpmyu	42798	wfo-0000907427	wfo-0000907427	Vulpia myuros	TRUE	TRUE
vulpuni	Vulpia unilateralis	(L.) Stace		vulpuni	43838	wfo-0000907501	wfo-0000907501	Vulpia unilateralis	TRUE	TRUE
xantstr	Xanthium strumarium	L.		xantstr	10168	wfo-0000082132	wfo-0000082132	Xanthium strumarium	TRUE	TRUE
zizicap	Ziziphora capitata	L.		zizicap	23494	wfo-0000335465	wfo-0000335465	Ziziphora capitata	TRUE	TRUE

## Sheet: Sheet1
species.code	FlEurNo	WFO_code	Species	Species_authority
bromrub	41967	wfo-0000856381	Bromus rubens	L.
centphr	2883	wfo-0000023705	Centaurea phrygia	L.
anthseg	4562	wfo-0000041809	Cota segetalis	(Ten.) Holub
evaxpyg	4458	wfo-0000051495	Filago pygmaea	L.
anthtin	2787	wfo-0000076814	Cota tinctoria	(L.) J.Gay
erigace	3429	wfo-0000085388	Erigeron acris	L.
anthalt	4553	wfo-0000086301	Cota altissima	(L.) J.Gay
picrech	10896	wfo-0000123886	Helminthotheca echioides	(L.) Holub
anthpal	200005	wfo-0000133617	Cota palaestina	Reut. ex Unger & Kotschy
careotr	37711	wfo-0000345812	Carex cuprina	(Sándor ex Heuff.) Nendtv. ex A.Kern.
solanig	34958	wfo-0001025878	Solanum americanum	Mill.
convalt	18964	wfo-0001297652	Convolvulus thunbergii	Roem. & Schult.
hypocre	7778	wfo-0000001508	Hypochaeris cretensis	(L.) Bory & Chaub.
chamrec	5994	wfo-0000003146	Matricaria chamomilla	L.
anacval	3355	wfo-0000003210	Anacyclus valentinus	L.
cardten	5921	wfo-0000003240	Carduus tenuiflorus	Curtis
bidecer	3807	wfo-0000003695	Bidens cernua	L.
galatom	9225	wfo-0000005180	Galactites tomentosus	Moench
centmel	4985	wfo-0000005385	Centaurea melitensis	L.
hypogla	7007	wfo-0000005915	Hypochaeris glabra	L.
cirsarv	5024	wfo-0000006870	Cirsium arvense	(L.) Scop.
tragpro	11276	wfo-0000006906	Tragopogon pratensis subsp. orientalis	(L.) Celak.
centcya	3132	wfo-0000008997	Centaurea cyanus	L.
centmrr	201306	wfo-0000010200	Centaurea maroccana	Ball
antharv	3024	wfo-0000010729	Anthemis arvensis	L.
anacmar	201297	wfo-0000011032	Anacyclus maroccanus	(Ball) Ball
senevul	10456	wfo-0000011329	Senecio vulgaris	L.
centsca	3597	wfo-0000013986	Centaurea scabiosa	L.
matrper	10535	wfo-0000014118	Tripleurospermum inodorum	(L.) Sch. Bip.
silymar	9640	wfo-0000014591	Silybum marianum	(L.) Gaertn.
cardcri	2731	wfo-0000014895	Carduus crispus	L.
lactser	6360	wfo-0000015140	Lactuca serriola	L.
rhagste	10656	wfo-0000015582	Rhagadiolus stellatus	(L.) Gaertn.
echirit	2649	wfo-0000016873	Echinops ritro	L.
centasp	2954	wfo-0000016988	Centaurea aspera	L.
logfgal	10826	wfo-0000017194	Filago gallica	L.
leonhis	6638	wfo-0000018147	Leontodon hispidus	L.
arteher	5950	wfo-0000019358	Artemisia herba-alba	Asso
notosyr	11147	wfo-0000020710	Notobasis syriaca	(L.) Cass.
leonaut	7298	wfo-0000022256	Scorzoneroides autumnalis	(L.) Moench
carttin	3822	wfo-0000024004	Carthamus tinctorius	L.
cardpyc	2822	wfo-0000024120	Carduus pycnocephalus	L.
urospic	10050	wfo-0000024742	Urospermum picroides	(L.) Scop. ex F.W. Schmidt
carlrac	4962	wfo-0000024768	Carlina racemosa	L.
launnud	7297	wfo-0000026452	Launaea nudicaulis	(L.) Hooker fil.
senegla	200386	wfo-0000026899	Senecio glaucus	L.
calearv	3677	wfo-0000027999	Calendula arvensis	L.
chamsua	5904	wfo-0000028105	Matricaria discoidea	DC.
pulipal	9933	wfo-0000028182	Pulicaria paludosa	Link
arnomin	3666	wfo-0000028808	Arnoseris minima	(L.) Schweigg. & Körte
chonjun	5390	wfo-0000030135	Chondrilla juncea	L.
crepcap	3071	wfo-0000030643	Crepis capillaris	(L.) Wallr.
soncasp	9413	wfo-0000031264	Sonchus asper	(L.) Hill
senejac	10452	wfo-0000031875	Jacobaea vulgaris	Gaertn.
picrgal	201444	wfo-0000032801	Picris galilaea	(Boiss.) Eig
anthcot	2778	wfo-0000032964	Anthemis cotula	L.
scorlac	10007	wfo-0000033345	Podospermum laciniatum	(L.) DC.
bideaur	3323	wfo-0000035114	Bidens aurea	(Aiton) Sherff
eupacan	3585	wfo-0000035116	Eupatorium cannabinum	L.
filapyr	3396	wfo-0000035570	Filago pyramidata	L.
centsol	3444	wfo-0000035974	Centaurea solstitialis	L.
leucvul	9651	wfo-0000036932	Leucanthemum vulgare	Lam.
creppls	201431	wfo-0000037280	Crepis palaestina	(Boiss.) Bornm.
creppls	201431	wfo-0000037280	Crepis palaestina	(Boiss.) Bornm.
picnaca	10149	wfo-0000038797	Picnomon acarna	(L.) Cass.
cladara	5193	wfo-0000040208	Cladanthus arabicus	(L.) Cass.
seneaqu	9544	wfo-0000041258	Jacobaea aquatica	(Hill) "G.Gaertn., B.Mey. & Scherb."
achimil	3013	wfo-0000042097	Achillea millefolium	L.
centnig	3754	wfo-0000043513	Centaurea nigra	L.
cirspal	5896	wfo-0000043760	Cirsium palustre	(L.) Scop.
crepves	3710	wfo-0000043912	Crepis vesicaria	L.
leonlon	8373	wfo-0000043980	Leontodon saxatilis subsp. hispidus	(Roth) Lam.
hypoach	8451	wfo-0000045227	Hypochaeris achyrophorus	L.
andrint	4660	wfo-0000045387	Andryala integrifolia	L.
atracan	2806	wfo-0000046461	Atractylis cancellata	L.
dittvis	4066	wfo-0000059214	Dittrichia viscosa	(L.) Greuter
colemyc	4970	wfo-0000060066	Coleostephus myconis	(L.) Rchb. f.
solican	9491	wfo-0000060775	Solidago canadensis	L.
taraoff	44250	wfo-0000062154	Taraxacum officinale	agg.
bidetri	3990	wfo-0000068428	Bidens tripartita	L.
seneeru	11230	wfo-0000068563	Senecio erucifolius	L.
artecam	2974	wfo-0000068600	Artemisia campestris	L.
hierpil	6658	wfo-0000068649	Pilosella officinarum	F.W. Schultz & Sch. Bip.
cichpum	5360	wfo-0000068820	Cichorium endivia subsp. divaricatum	(Schonsboe) P. D. Sell
soncole	10587	wfo-0000069236	Sonchus oleraceus	L.
chrycor	3460	wfo-0000072121	Glebionis coronaria	(L.) Cass. ex Spach
reicpic	10003	wfo-0000074791	Reichardia picroides	(L.) Roth
hyporad	6499	wfo-0000074809	Hypochaeris radicata	L.
cartten	200010	wfo-0000075633	Carthamus tenuis	(Boiss. & Blanchet) Bornm.
erigann	5070	wfo-0000075998	Erigeron annuus	(L.) Pers.
tanapar	11451	wfo-0000079801	Tanacetum parthenium	(L.) Sch. Bip.
cichint	2694	wfo-0000080671	Cichorium intybus	L.
cirsvul	3737	wfo-0000081703	Cirsium vulgare	(Savi) Ten.
xantstr	10168	wfo-0000082132	Xanthium strumarium	L.
picrlon	201443	wfo-0000084598	Picris longirostris	Sch.Bip.
crepset	4060	wfo-0000085139	Crepis setosa	Haller f.
picrhie	9660	wfo-0000085370	Picris hieracioides	L.
senever	11179	wfo-0000088033	Senecio vernalis	Waldst. & Kit.
atrahum	4163	wfo-0000089399	Atractylis humilis	L.
chryseg	3728	wfo-0000091403	Glebionis segetum	(L.) Fourr.
tolpbar	10568	wfo-0000091856	Tolpis barbata	(L.) Gaertn.
scolmac	10313	wfo-0000091946	Scolymus maculatus	L.
soncarv	10586	wfo-0000092611	Sonchus arvensis	L.
echigai	201427	wfo-0000093585	Echinops gaillardotii	Boiss.
centjac	3112	wfo-0000095537	Centaurea jacea	L.
arctlap	6084	wfo-0000095986	Arctium lappa	L.
lapscom	6629	wfo-0000102904	Lapsana communis subsp. communis	L.
crepbie	4230	wfo-0000106204	Crepis biennis	L.
lactsal	7415	wfo-0000107983	Lactuca saligna	L.
pallspi	9448	wfo-0000108570	Pallenis spinosa subsp. spinosa	(L.) Cass.
tragpmi	11539	wfo-0000111948	Tragopogon pratensis subsp. minor	(Mill.) Wahlenb.
tanavul	10128	wfo-0000114512	Tanacetum vulgare	L.
galicil	6801	wfo-0000114677	Galinsoga quadriradiata	Ruiz & Pav.
artevul	4158	wfo-0000115588	Artemisia vulgaris	L.
traghyb	10048	wfo-0000116164	Geropogon hybridus	(L.) Sch.Bip.
tussfar	9608	wfo-0000117140	Tussilago farfara	L.
creppul	5675	wfo-0000120735	Crepis pulchra	L.
chammix	3726	wfo-0000122557	Cladanthus mixtus	(L.) Chevall.
anaccla	4926	wfo-0000123732	Anacyclus clavatus	(Desf.) Pers.
crepnic	5197	wfo-0000125298	Crepis nicaeensis	Balb.
cardagn	3995	wfo-0000125578	Carduus argentatus	L.
crepasp	200012	wfo-0000125677	Crepis aspera	L.
onopaca	9350	wfo-0000129725	Onopordum acanthium	L.
conycan	5194	wfo-0000129910	Conyza canadensis	(L.) Cronquist
cartgla	4652	wfo-0000132082	Carthamus glaucus	Bieb.
hedycre	9226	wfo-0000132458	Hedypnois rhagadioloides	(L.) F.W. Schmidt
pulivul	10384	wfo-0000132768	Pulicaria vulgaris	Gaertn.
otosgla	11216	wfo-0000134107	Otospermum glabrum	(Lag.) Willk.
arteabs	5486	wfo-0000134589	Artemisia absinthium	L.
pulidys	9613	wfo-0000135439	Pulicaria dysenterica	(L.) Bernh.
galipar	7147	wfo-0000135740	Galinsoga parviflora	Cav.
andrlax	3845	wfo-0000135941	Andryala laxiflora	DC.
centpll	4354	wfo-0000138368	Centaurea pullata	L.
ononrep	20645	wfo-0000183366	Ononis repens	L.
ononspi	21958	wfo-0000183372	Ononis spinosa	L.
trifboi	19948	wfo-0000185232	Trifolium boissieri	Guss. ex Boiss.
melialt	22213	wfo-0000185371	Melilotus altissimus	Thuill.
meliind	20556	wfo-0000185378	Melilotus indicus	(L.) All.
medirad	200056	wfo-0000186242	Medicago radiata	L.
trifvav	201456	wfo-0000186266	Trifolium vavilovii	Eig
vicipar	21626	wfo-0000186391	Vicia parviflora	Cav.
corovar	21810	wfo-0000186576	Securigera varia	(L.) Lassen
trigmon	21083	wfo-0000186593	Medicago monspeliaca	(L.) Trautv.
trifplu	200537	wfo-0000188394	Trifolium pilulare	Boiss.
medimin	21911	wfo-0000188776	Medicago minima	(L.) Bartal.
vicipal	200543	wfo-0000189179	Vicia palaestina	Boiss.
onobvic	21874	wfo-0000205013	Onobrychis viciifolia	Scop.
hippmul	22298	wfo-0000205621	Hippocrepis multisiliquosa	L.
scormur	21040	wfo-0000205858	Scorpiurus muricatus	L.
scorver	22047	wfo-0000205896	Scorpiurus vermiculatus	L.
hymecir	20993	wfo-0000212146	Hymenocarpos circinnatus	(L.) Savi
lotucor	21886	wfo-0000212180	Lotus corniculatus	L.
lotuuli	21448	wfo-0000212230	Lotus pedunculatus	Cav.
psorbit	19982	wfo-0000212281	Psoralea bituminosa	L.
astrech	22420	wfo-0000212483	Astragalus echinatus	Murray
astrham	19740	wfo-0000212512	Astragalus hamosus	L.
astrses	20879	wfo-0000212562	Astragalus sesameus	L.
lathann	22303	wfo-0000212672	Lathyrus annuus	L.
lathaph	21294	wfo-0000212673	Lathyrus aphaca	L.
lathcic	20603	wfo-0000212675	Lathyrus cicera	L.
lathhir	21923	wfo-0000212684	Lathyrus hirsutus	L.
lathnis	21360	wfo-0000212696	Lathyrus nissolia	L.
lathpra	21355	wfo-0000212701	Lathyrus pratensis	L.
lathset	21824	wfo-0000212705	Lathyrus setifolius	L.
lathsph	19842	wfo-0000212706	Lathyrus sphaericus	Retz.
vicihir	20346	wfo-0000212743	Vicia hirsuta	(L.) Gray
vicihyb	19694	wfo-0000212744	Vicia hybrida	L.
vicilat	21160	wfo-0000212745	Vicia lathyroides	L.
vicilut	21163	wfo-0000212752	Vicia lutea	L.
vicipan	22136	wfo-0000212770	Vicia pannonica	Crantz
viciper	20765	wfo-0000212776	Vicia peregrina	L.
vicinig	20353	wfo-0000212782	Vicia sativa subsp. nigra	(L.) Ehrh.
vicisat	22143	wfo-0000212791	Vicia sativa subsp. sativa	L.
vicisep	20357	wfo-0000212792	Vicia sepium	L.
viciten	22123	wfo-0000212800	Vicia tenuifolia	Roth
vicitet	22147	wfo-0000212802	Vicia tetrasperma	(L.) Schreb.
vicivil	21598	wfo-0000212804	Vicia villosa	Roth
melialb	21420	wfo-0000212815	Melilotus albus	Medik.
ononmit	21520	wfo-0000212877	Ononis mitissima	L.
ononpub	21412	wfo-0000212906	Ononis pubescens	L.
trigesc	201356	wfo-0000212940	Trigonella esculenta	(L.) Boiss.
trigpol	21084	wfo-0000212954	Trigonella polyceratia	L.
trifarv	19943	wfo-0000212967	Trifolium arvense	L.
trifcam	21008	wfo-0000212979	Trifolium campestre	Schreb.
trifdas	19954	wfo-0000212991	Trifolium dasyurum	C. Presl
trifdub	21100	wfo-0000212995	Trifolium dubium	Sibth.
triffra	22005	wfo-0000213002	Trifolium fragiferum	L.
trifglo	21105	wfo-0000213007	Trifolium glomeratum	L.
trifhyb	21107	wfo-0000213009	Trifolium hybridum	L.
trifmon	21547	wfo-0000213031	Trifolium montanum	L.
trifpra	22096	wfo-0000213053	Trifolium pratense	L.
trifpur	19939	wfo-0000213055	Trifolium purpureum	Loisel.
trifrep	22101	wfo-0000213062	Trifolium repens	L.
trifres	20696	wfo-0000213063	Trifolium resupinatum	L.
trifsca	21632	wfo-0000213071	Trifolium scabrum	L.
trifspu	20367	wfo-0000213081	Trifolium spumosum	L.
trifste	20369	wfo-0000213085	Trifolium stellatum	L.
trifstr	21076	wfo-0000213091	Trifolium striatum	L.
triftom	20373	wfo-0000213103	Trifolium tomentosum	L.
mediara	19824	wfo-0000213417	Medicago arabica	(L.) Huds.
medicor	19828	wfo-0000213420	Medicago coronata	(L.) Bartal.
medifal	21417	wfo-0000213428	Medicago sativa subsp. falcata	(L.) Arcang.
medigra	200539	wfo-0000213430	Medicago granadensis	Willd.
medilac	21465	wfo-0000213448	Medicago laciniata	(L.) Mill.
medilit	20594	wfo-0000213450	Medicago littoralis	Rohde ex Loisel.
medilup	20595	wfo-0000213454	Medicago lupulina	L.
mediorb	21964	wfo-0000213459	Medicago orbicularis	(L.) Bartal.
medipol	20650	wfo-0000213460	Medicago polymorpha	L.
medirig	20656	wfo-0000213465	Medicago rigidula	(L.) All.
medirot	200016	wfo-0000213466	Medicago rotata	Boiss.
medirug	20658	wfo-0000213467	Medicago rugosa	Desr.
medisat	21975	wfo-0000213469	Medicago sativa subsp. sativa	L.
mediscu	20959	wfo-0000213473	Medicago scutellata	(L.) Mill.
meditru	20666	wfo-0000213477	Medicago truncatula	Gaertner
astrgly	22427	wfo-0000213564	Astragalus glycyphyllos	L.
hippcom	21868	wfo-0000213796	Hippocrepis comosa	L.
lathsyl	20898	wfo-0000213824	Lathyrus sylvestris	L.
lathtub	19845	wfo-0000213826	Lathyrus tuberosus	L.
melioff	22218	wfo-0000213864	Melilotus officinalis	(L.) Pall.
trifaur	21992	wfo-0000213947	Trifolium aureum	Pollich
trifcly	21999	wfo-0000213960	Trifolium clypeatum	L.
trifmed	22081	wfo-0000213979	Trifolium medium	L.
vicicra	22128	wfo-0000214046	Vicia cracca	L.
trifinc	21571	wfo-0000214187	Trifolium incarnatum subsp. incarnatum	L.
lamialb	24182	wfo-0000222425	Lamium album	L.
lamiamp	23573	wfo-0000222440	Lamium amplexicaule	L.
lamihyb	24187	wfo-0000222554	Lamium hybridum	Vill.
lamimac	24189	wfo-0000222579	Lamium maculatum	(L.) L.
lamipur	25103	wfo-0000222642	Lamium purpureum	L.
lycoeur	24606	wfo-0000231391	Lycopus europaeus	L.
marrvul	24614	wfo-0000236711	Marrubium vulgare	L.
mentaqu	24622	wfo-0000240328	Mentha aquatica	L.
mentarv	23905	wfo-0000240349	Mentha arvensis	L.
mentpul	24284	wfo-0000241235	Mentha pulegium	L.
mercann	20019	wfo-0000241716	Mercurialis annua	L.
listova	39948	wfo-0000250598	Neottia ovata	(L.) Bluff & Fingerh.
nepecat	24784	wfo-0000250846	Nepeta cataria	L.
orchpur	40052	wfo-0000259904	Orchis purpurea	Huds.
origvul	23973	wfo-0000260776	Origanum vulgare subsp. vulgare	L.
prunvul	24350	wfo-0000283746	Prunella vulgaris	L.
aspearv	32387	wfo-0000284756	Asperula arvensis	L.
aspecyn	31904	wfo-0000285663	Asperula cynanchica	L.
aspetin	32329	wfo-0000289552	Asperula tinctoria	L.
salvpra	24299	wfo-0000301989	Salvia pratensis	L.
salvscl	24774	wfo-0000302258	Salvia sclarea	L.
sherarv	31967	wfo-0000309707	Sherardia arvensis	L.
sidemon	24820	wfo-0000310289	Sideritis montana	L.
stacann	24834	wfo-0000313685	Stachys annua	(L.) L.
stacarv	24369	wfo-0000313721	Stachys arvensis	(L.) L.
stacocy	24466	wfo-0000314327	Stachys ocymastrum	(L.) Briq.
stacoff	24916	wfo-0000314333	Stachys officinalis	(L.) Trevis.
stacpal	24921	wfo-0000314357	Stachys palustris	L.
stacrec	24800	wfo-0000314473	Stachys recta	L.
stacsyl	24023	wfo-0000314658	Stachys sylvatica	L.
ballnig	24563	wfo-0000315321	Ballota nigra	L.
teucbot	23469	wfo-0000321904	Teucrium botrys	L.
teuccha	24813	wfo-0000321975	Teucrium chamaedrys	L.
teucpol	24894	wfo-0000322436	Teucrium polium	L.
teucres	23450	wfo-0000322556	Teucrium resupinatum	Desf.
thelcyn	35441	wfo-0000322891	Theligonum cynocrambe	L.
thympul	24929	wfo-0000324607	Thymus pulegioides	L.
verboff	35092	wfo-0000332143	Verbena officinalis	L.
zizicap	23494	wfo-0000335465	Ziziphora capitata	L.
blyscom	37421	wfo-0000341571	Blysmus compressus	(L.) Panz. ex Link
scirmar	37054	wfo-0000341695	Bolboschoenus maritimus	(L.) Palla
careact	38000	wfo-0000344146	Carex acuta	L.
careacu	37460	wfo-0000344201	Carex acutiformis	Ehrh.
careapp	37464	wfo-0000344489	Carex appropinquata	Schumach.
careboh	38039	wfo-0000344977	Carex bohemica	Schreber
carecar	37362	wfo-0000345352	Carex caryophyllea	Latourr.
caredia	37377	wfo-0000346001	Carex diandra	Schrank
caredsn	37979	wfo-0000346128	Carex distans	L.
caredis	37982	wfo-0000346148	Carex disticha	Huds.
carediv	37984	wfo-0000346179	Carex divisa	Huds.
caredvu	37393	wfo-0000346198	Carex divulsa subsp. leersii	(Kneuck.) W. Koch
careech	37888	wfo-0000346291	Carex echinata	Murray
careela	37396	wfo-0000346341	Carex elata	All.
carefla	37912	wfo-0000346645	Carex flacca	Schreb.
carehir	37296	wfo-0000347452	Carex hirta	L.
careova	37242	wfo-0000348260	Carex leporina	L.
caremur	37224	wfo-0000349075	Carex muricata	L.
carenig	37228	wfo-0000349250	Carex nigra	(L.) Reichard
carepal	37247	wfo-0000349686	Carex pallescens	L.
carepna	37248	wfo-0000349728	Carex panicea	L.
carepnl	37249	wfo-0000349753	Carex paniculata	L.
carepen	37253	wfo-0000349898	Carex pendula	Huds.
carerem	37756	wfo-0000350606	Carex remota	L.
carerip	37273	wfo-0000350744	Carex riparia	Curtis
carespi	37285	wfo-0000351443	Carex spicata	Huds.
caresyl	37678	wfo-0000351795	Carex sylvatica	Huds.
careves	37183	wfo-0000352391	Carex vesicaria	L.
carevul	37185	wfo-0000352605	Carex vulpina	L.
cladmar	37586	wfo-0000356458	Cladium mariscus	(L.) Pohl
knauarv	19058	wfo-0000356720	Knautia arvensis	(L.) Coult.
kickspu	33129	wfo-0000357128	Kickxia spuria	(L.) Dumort.
kickela	33123	wfo-0000357274	Kickxia elatine	(L.) Dumort.
lepicam	13495	wfo-0000358297	Lepidium campestre	(L.) W.T. Aiton
lepilat	13501	wfo-0000358409	Lepidium latifolium	L.
lepisat	13505	wfo-0000358699	Lepidium sativum	L.
scabpal	201436	wfo-0000359411	Lomelosia palestina	(L.) Raf.
scabpro	201437	wfo-0000359424	Lomelosia prolifera	(L.) Greuter & Burdet
lagocum	1203	wfo-0000360401	Lagoecia cuminoides	L.
carddra	13313	wfo-0000361312	Lepidium draba	L.
lithoff	12411	wfo-0000361802	Lithospermum officinale	L.
linunod	25908	wfo-0000363336	Linum nodiflorum	L.
linustr	25891	wfo-0000363353	Linum strictum	L.
linupub	25881	wfo-0000363396	Linum pubescens	Banks & Solander
linucat	25925	wfo-0000363831	Linum catharticum	L.
linubie	25957	wfo-0000363872	Linum bienne	Mill.
linuten	25855	wfo-0000366417	Linum tenuifolium	L.
linutue	25854	wfo-0000366418	Linum tenue	Desf.
lythsal	26038	wfo-0000366878	Lythrum salicaria	L.
lythjun	26030	wfo-0000366892	Lythrum junceum	Banks & Sol.
corosqu	14154	wfo-0000367646	Lepidium coronopus	(L.) Al-Shehbaz
myosarv	12027	wfo-0000367842	Myosotis arvensis	(L.) Hill
malcafr	12765	wfo-0000368311	Malcolmia africana	(L.) W.T. Aiton
myossyl	11966	wfo-0000368542	Myosotis sylvatica	Ehrh. ex Hoffm.
myosram	11938	wfo-0000368563	Myosotis ramosissima	Rochel
myagper	14601	wfo-0000368904	Myagrum perfoliatum	L.
mattpar	13107	wfo-0000368995	Matthiola parviflora	(Schousboe) R. Br.
moriarv	13535	wfo-0000369713	Moricandia arvensis	(L.) DC.
cypefus	37606	wfo-0000373976	Cyperus fuscus	L.
moertri	16247	wfo-0000374592	Moehringia trinervia	(L.) Clairv.
myosaqu	15865	wfo-0000374728	Myosoton aquaticum	(L.) Moench
minuhyb	16496	wfo-0000374756	Minuartia hybrida	(Vill.) Schischk.
nastmic	12669	wfo-0000380295	Nasturtium microphyllum	(Boenn. ex Rchb.) Rchb.
nastoff	14602	wfo-0000380323	Nasturtium officinale	R.Br.
neslpan	13116	wfo-0000380354	Neslia paniculata	(L.) Desv.
notobic	14603	wfo-0000380398	Notoceras bicorne	(Aiton) Amo
nigecil	201438	wfo-0000380621	Nigella ciliaris	DC.
nigedam	27114	wfo-0000380636	Nigella damascena	L.
onobsqu	201440	wfo-0000384197	Onobrychis squarrosa	Viv.
orlakoc	2114	wfo-0000384792	Orlaya daucoides	(L.) Greuter
oenaaqu	1156	wfo-0000385414	Oenanthe aquatica	(L.) Poir.
oenafis	1660	wfo-0000385428	Oenanthe fistulosa	L.
oxalpes	25829	wfo-0000386852	Oxalis pes-caprae	L.
oxaleur	25834	wfo-0000387064	Oxalis stricta	L.
oxalcor	25840	wfo-0000387203	Oxalis corniculata	L.
oxalace	25842	wfo-0000387238	Oxalis acetosella	L.
oxallat	25830	wfo-0000387357	Oxalis latifolia	Kunth
oenobie	26442	wfo-0000389564	Oenothera biennis	L.
pimpsax	1643	wfo-0000391166	Pimpinella saxifraga	L.
pimpmaj	1134	wfo-0000391450	Pimpinella major	(L.) Huds.
pastsat	1183	wfo-0000391752	Pastinaca sativa	L.
polymaj	18001	wfo-0000395245	Polycnemum majus	A. Braun
petrpro	16636	wfo-0000395423	Petrorhagia prolifera	(L.) P.W. Ball & Heywood
polytet	16221	wfo-0000395614	Polycarpon tetraphyllum	(L.) L.
pistbre	18160	wfo-0000396381	Pistorinia breviflora	Boiss.
pterpap	19242	wfo-0000396636	Pterocephalus papposus	(L.) Coulter
roripal	14626	wfo-0000399555	Rorippa palustris	(L.) Besser
rorisyl	13910	wfo-0000399565	Rorippa sylvestris	(L.) Besser
rumethy	27457	wfo-0000400074	Rumex thyrsiflorus	Fingerh.
ridoseg	1604	wfo-0000402206	Ridolfia segetum	(Guss.) Moris
rapirug	13886	wfo-0000402573	Rapistrum rugosum	(L.) Bergeret
rumelon	27534	wfo-0000403459	Rumex longifolius	DC.
rumeacl	27601	wfo-0000403586	Rumex acetosella	L.
rumeace	27593	wfo-0000403595	Rumex acetosa	L.
rumecon	27623	wfo-0000403640	Rumex conglomeratus	Murray
rumecri	27506	wfo-0000403671	Rumex crispus	L.
rumebuc	27614	wfo-0000403722	Rumex bucephalophorus	L.
rumeobt	27542	wfo-0000403904	Rumex obtusifolius	L.
rumepal	27549	wfo-0000403943	Rumex palustris	Sm.
rumemar	27537	wfo-0000403949	Rumex maritimus	L.
rumesan	27450	wfo-0000404004	Rumex sanguineus	L.
rumepul	27560	wfo-0000404086	Rumex pulcher	L.
roemhyb	25561	wfo-0000404703	Roemeria hybrida	(L.) DC.
eleopal	37120	wfo-0000405590	Eleocharis palustris	(L.) Roem. & Schult.
eleouni	37127	wfo-0000406316	Eleocharis uniglumis	(Link) Schult.
thlaper	14669	wfo-0000407449	Thlaspi perfoliatum	L.
tordmax	1545	wfo-0000409654	Tordylium maximum	L.
ainstra	200002	wfo-0000409707	Tordylium trachycarpum	(Boiss.) Al-Eisawi
toriarv	1012	wfo-0000409709	Torilis arvensis	(Huds.) Link
tordapu	1544	wfo-0000409733	Tordylium apulum	L.
thlaarv	13825	wfo-0000410873	Thlaspi arvense	L.
turglat	1998	wfo-0000411232	Turgenia latifolia	(L.) Hoffm.
torilep	1553	wfo-0000411338	Torilis leptophylla	(L.) Rchb. f.
torinod	1554	wfo-0000411340	Torilis nodosa	(L.) Gaertn.
torijap	1552	wfo-0000411355	Torilis japonica	(Houtt.) DC.
toriten	1986	wfo-0000411366	Torilis tenella	(Delile) Rchb. f.
urtidio	35149	wfo-0000416616	Urtica dioica	L.
urtiure	35160	wfo-0000416948	Urtica urens	L.
verbsin	33712	wfo-0000418899	Verbascum sinuatum	L.
verbtha	32859	wfo-0000419130	Verbascum thapsus	L.
verocha	32792	wfo-0000419437	Veronica chamaedrys	L.
verocym	33845	wfo-0000419536	Veronica cymbalaria	Bodard
veroagr	34127	wfo-0000419706	Veronica agrestis	L.
veroarv	33302	wfo-0000419753	Veronica arvensis	L.
veroaus	32781	wfo-0000419756	Veronica austriaca	L.
verobec	33863	wfo-0000419789	Veronica beccabunga	L.
verbnig	32834	wfo-0000420517	Verbascum nigrum	L.
vaccpyr	45231	wfo-0000421686	Vaccaria hispanica	(Mill.) Rauschert
vaccoxy	19476	wfo-0000421932	Vaccinium oxycoccos	L.
vibuopu	15336	wfo-0000422807	Viburnum opulus	L.
violodo	35309	wfo-0000423364	Viola odorata	L.
violkit	35323	wfo-0000424301	Viola kitaibeliana	Schult.
violtri	35219	wfo-0000424643	Viola tricolor	L.
veroscu	34347	wfo-0000425182	Veronica scutellata	L.
veroser	32740	wfo-0000425204	Veronica serpyllifolia	L.
verohed	33317	wfo-0000425778	Veronica hederifolia	L.
veropro	32737	wfo-0000425821	Veronica prostrata	L.
veropol	33745	wfo-0000425848	Veronica polita	Fr.
veroper	33737	wfo-0000425859	Veronica persica	Poir.
veropra	33746	wfo-0000425870	Veronica praecox	All.
valerim	34795	wfo-0000426144	Valerianella rimosa	Bastard
valedis	34827	wfo-0000426262	Valerianella discoidea	(L.) Loisel.
valeden	34825	wfo-0000426267	Valerianella dentata	(L.) Pollich
valecor	34784	wfo-0000426273	Valerianella coronata	(L.) DC.
valeech	34767	wfo-0000426287	Valerianella echinata	(L.) DC.
valeloc	34776	wfo-0000426378	Valerianella locusta	(L.) Laterr.
violarv	35403	wfo-0000426676	Viola arvensis	Murray
smyrper	2032	wfo-0000431294	Smyrnium perfoliatum	L.
sisoamo	995	wfo-0000431407	Sison amomum	L.
siumlat	1536	wfo-0000431539	Sium latifolium	L.
sisyrun	13935	wfo-0000431807	Sisymbrium runcinatum	Lag. ex DC.
sisyiri	14646	wfo-0000431928	Sisymbrium irio	L.
sisyoff	13041	wfo-0000432010	Sisymbrium officinale	(L.) Scop.
sisyori	13042	wfo-0000432013	Sisymbrium orientale	L.
sympoff	11757	wfo-0000432219	Symphytum officinale	L.
sisyery	13462	wfo-0000432581	Sisymbrium erysimoides	Desf.
sinaalb	13450	wfo-0000432649	Sinapis alba	L.
sinaarv	13454	wfo-0000432651	Sinapis arvensis	L.
silasil	993	wfo-0000434202	Silaum silaus	(L.) Schinz & Thell.
scanpec	1087	wfo-0000434334	Scandix pecten-veneris	L.
stelhol	16753	wfo-0000436323	Stellaria holostea	L.
stelmed	16755	wfo-0000436325	Stellaria media	(L.) Vill.
stelgra	17658	wfo-0000436380	Stellaria graminea	L.
sperrub	17650	wfo-0000436420	Spergularia rubra	(L.) J. Presl & C. Presl
steluli	17654	wfo-0000436498	Stellaria alsine	Grimm
seduhis	18232	wfo-0000437475	Sedum hispanicum	L.
suaemar	17972	wfo-0000437616	Suaeda maritima	(L.) Dumort.
sapooff	17539	wfo-0000438211	Saponaria officinalis	L.
lychflo	16589	wfo-0000438691	Silene flos-cuculi	(L.) Greuter & Burdet
silebeh	15543	wfo-0000438854	Silene behen	L.
sambebu	15361	wfo-0000439387	Sambucus ebulus	L.
sperarv	16731	wfo-0000439880	Spergula arvensis	L.
sperfal	45057	wfo-0000440012	Spergula fallax	(Lowe) E.H.L. Krause
silevul	16657	wfo-0000440200	Silene vulgaris	(Moench) Garcke
siledio	17578	wfo-0000440478	Silene dioica	(L.) Clairv.
siledic	15776	wfo-0000440488	Silene dichotoma	Ehrh.
silegal	16298	wfo-0000440573	Silene gallica	L.
siledvs	45190	wfo-0000440619	Silene diversifolia	Otth
silemus	17250	wfo-0000440676	Silene muscipula	L.
silenut	16673	wfo-0000440799	Silene nutans	L.
silencu	16669	wfo-0000440805	Silene nocturna	L.
silenoc	17252	wfo-0000440809	Silene noctiflora	L.
silelat	17283	wfo-0000440842	Silene latifolia	Poir.
silelin	17593	wfo-0000440879	Silene linicola	C.C. Gmelin
scleann	17086	wfo-0000441933	Scleranthus annuus	L.
salsrut	18043	wfo-0000442035	Salsola kali subsp. ruthenica	(Iljin) Soó
scanver	201462	wfo-0000442107	Scandix verna	O. Cohen
lysivul	28980	wfo-0000442301	Lysimachia vulgaris	L.
linaarv	33100	wfo-0000445788	Linaria arvensis	(L.) Desf.
linavul	33091	wfo-0000446438	Linaria vulgaris	Mill.
linasim	33568	wfo-0000446930	Linaria simplex	(Willd.) DC.
malvneg	25718	wfo-0000449218	Malva neglecta	Wallr.
malvpar	25666	wfo-0000449230	Malva parviflora	L.
malvalc	25705	wfo-0000449278	Malva alcea	L.
malvaeg	25704	wfo-0000449287	Malva aegyptia	L.
malvnic	25664	wfo-0000449449	Malva nicaeensis	All.
lavatrm	25698	wfo-0000449578	Malva trimestris	(L.) Salisb.
malvsyl	25674	wfo-0000449636	Malva sylvestris	L.
scirset	37063	wfo-0000450321	Isolepis setacea	(L.) R. Br.
menytri	26352	wfo-0000450682	Menyanthes trifoliata	L.
misocal	33537	wfo-0000451136	Misopates calycinum	Rothm.
montfon	27481	wfo-0000453772	Montia fontana subsp. chondrosperma	(Fenzl) Walters
thalfla	26674	wfo-0000454062	Thalictrum flavum	L.
thymhir	34600	wfo-0000457608	Thymelaea hirsuta	(L.) Endl.
ranufla	26624	wfo-0000460525	Ranunculus flammula	L.
ranuarv	27014	wfo-0000461176	Ranunculus arvensis	L.
ranuacr	26865	wfo-0000461396	Ranunculus acris	L.
ranubul	26809	wfo-0000461562	Ranunculus bulbosus	L.
ranuchi	26944	wfo-0000461689	Ranunculus chius	DC.
reselua	27974	wfo-0000462651	Reseda lutea	L.
reselut	27977	wfo-0000462704	Reseda luteola	L.
resephy	27929	wfo-0000462737	Reseda phyteuma	L.
ranumur	26837	wfo-0000462855	Ranunculus muricatus	L.
ranulin	26743	wfo-0000463023	Ranunculus lingua	L.
ranurep	26770	wfo-0000463198	Ranunculus repens	L.
ranurpt	26623	wfo-0000463205	Ranunculus reptans	L.
ranusar	26637	wfo-0000463281	Ranunculus sardous	Crantz
ranusce	26717	wfo-0000463300	Ranunculus sceleratus	L.
ranupar	26692	wfo-0000463478	Ranunculus parviflorus	L.
paroarg	16562	wfo-0000466806	Paronychia argentea	Lam.
pedipal	33771	wfo-0000470843	Pedicularis palustris	L.
parilus	201442	wfo-0000473190	Parietaria lusitanica	L.
planafr	27855	wfo-0000478117	Plantago afra	L.
planalb	27857	wfo-0000478119	Plantago albicans	L.
papaarg	25500	wfo-0000480350	Papaver argemone	L.
papahyb	25595	wfo-0000480384	Papaver hybridum	L.
papadub	25513	wfo-0000480422	Papaver dubium	L.
papaumb	201441	wfo-0000480740	Papaver umbonatum	Boiss.
papasom	25589	wfo-0000480963	Papaver somniferum	L.
paparho	25577	wfo-0000481006	Papaver rhoeas	L.
primver	28858	wfo-0000482741	Primula veris	L.
portole	27501	wfo-0000484425	Portulaca oleracea	L.
planmaj	27829	wfo-0000486544	Plantago major	L.
planmar	27843	wfo-0000486561	Plantago maritima	L.
planmed	27756	wfo-0000486573	Plantago media	L.
planlan	27860	wfo-0000486603	Plantago lanceolata	L.
planova	27770	wfo-0000486655	Plantago ovata	Forssk.
planlag	27818	wfo-0000486742	Plantago lagopus	L.
planint	27837	wfo-0000486843	Plantago intermedia	Gilib.
plancre	27881	wfo-0000487747	Plantago cretica	L.
polyamp	27725	wfo-0000488056	Persicaria amphibia	(L.) Delarbre
polybis	27743	wfo-0000488076	Persicaria bistorta	(L.) Samp.
polyare	27735	wfo-0000488339	Polygonum arenastrum	Boreau
polymit	27654	wfo-0000488374	Persicaria mitis	(Schrank) Assenov
polylap	27747	wfo-0000488400	Persicaria lapathifolia	(L.) Delarbre
polyhyd	27636	wfo-0000488426	Persicaria hydropiper	(L.) Delarbre
polyper	27673	wfo-0000488462	Persicaria maculosa	Gray
polymin	27653	wfo-0000488490	Persicaria minor	(Huds.) Opiz
polyrur	27680	wfo-0000489194	Polygonum rurivagum	Jord. ex Boreau
polyequ	27630	wfo-0000489592	Polygonum equisetiforme	Sibth. & Sm.
polybel	44719	wfo-0000489635	Polygonum bellardii	Waldst. & Kit.
polyavi	27740	wfo-0000489656	Polygonum aviculare	L.
polycog	27627	wfo-0000489719	Polygonum cognatum	Meisn.
polymar	27651	wfo-0000489807	Polygonum maritimum	L.
scroper	32863	wfo-0000495322	Scrophularia peregrina	L.
scabatr	19064	wfo-0000500186	Scabiosa atropurpurea	L.
succpra	19186	wfo-0000500443	Succisa pratensis	Moench
thympas	34584	wfo-0000508045	Thymelaea passerina	(L.) Coss. & Germ.
adonaes	27328	wfo-0000521105	Adonis aestivalis	L.
adonann	27329	wfo-0000521134	Adonis annua	L.
adonden	200044	wfo-0000521188	Adonis dentata	Del.
adonfla	27336	wfo-0000521203	Adonis flammea	Jacq.
adonmic	27338	wfo-0000521243	Adonis microcarpa	DC.
adonale	200067	wfo-0000521254	Adonis palaestina	Boiss.
aethcyn	1502	wfo-0000522564	Aethusa cynapium	L.
agrogit	16318	wfo-0000524512	Agrostemma githago	L.
allipet	13080	wfo-0000526081	Alliaria petiolata	(M. Bieb.) Cavara & Grande
scirlac	37486	wfo-0000527292	Schoenoplectus lacustris	(L.) Palla
schotab	100022	wfo-0000528404	Schoenoplectus tabernaemontani	(C.C. Gmel.) Palla
alysaly	13424	wfo-0000529216	Alyssum alyssoides	(L.) L.
alysmin	12976	wfo-0000529874	Alyssum simplex	Rudolphi
amarbli	892	wfo-0000530076	Amaranthus blitoides	S. Watson
amarliv	924	wfo-0000530085	Amaranthus blitum	L.
amarhyb	897	wfo-0000530251	Amaranthus hybridus	L.
amarret	931	wfo-0000530447	Amaranthus retroflexus	L.
ammimaj	1508	wfo-0000531157	Ammi majus	L.
ammivis	1509	wfo-0000531177	Ammi visnaga	(L.) Lam.
schonig	37577	wfo-0000531591	Schoenus nigricans	L.
anagfoe	29031	wfo-0000533168	Anagallis arvensis subsp. foemina	(Mill.) Schinz & Thell.
anchazu	12594	wfo-0000533562	Anchusa azurea	Mill.
anchoff	12527	wfo-0000533707	Anchusa officinalis	L.
andrmax	28785	wfo-0000534676	Androsace maxima	L.
anetgra	1512	wfo-0000536042	Anethum graveolens	L.
anthcau	1975	wfo-0000538624	Anthriscus caucalis	M. Bieb.
anthsyl	1916	wfo-0000538692	Anthriscus sylvestris	(L.) Hoffm.
apiugra	1456	wfo-0000540626	Apium graveolens	L.
apiunod	1922	wfo-0000540680	Apium nodiflorum	(L.) Lag.
arabtha	12652	wfo-0000541830	Arabidopsis thaliana	(L.) Heynh.
arabver	14278	wfo-0000542978	Arabis verna	(L.) R. Br.
scirsyl	37067	wfo-0000546234	Scirpus sylvaticus	L.
arenlep	16049	wfo-0000546658	Arenaria serpyllifolia subsp. leptoclados	(Rchb.) Nyman
ariscle	2411	wfo-0000547670	Aristolochia clematitis	L.
arispau	44691	wfo-0000548177	Aristolochia paucinervis	Pomel
aspepro	12544	wfo-0000552204	Asperugo procumbens	L.
sparere	43993	wfo-0000553880	Sparganium erectum	L.
atriobl	17673	wfo-0000556362	Atriplex oblongifolia	Waldst. & Kit.
atripat	17675	wfo-0000556421	Atriplex patula	L.
atrihas	44815	wfo-0000556490	Atriplex prostrata	Boucher ex DC.
atriros	17679	wfo-0000556540	Atriplex rosea	L.
atritat	17681	wfo-0000556655	Atriplex tatarica	L.
barbstr	14378	wfo-0000560052	Barbarea stricta	Andrz.
barbvul	14291	wfo-0000560064	Barbarea vulgaris	W.T. Aiton
kochsco	44831	wfo-0000561206	Bassia scoparia	(L.) Voss
bertinc	14292	wfo-0000564515	Berteroa incana	(L.) DC.
beruere	1938	wfo-0000564539	Berula erecta	(Huds.) Coville
betavul	17824	wfo-0000565017	Beta vulgaris maritima	(L.) Arcang.
biforad	1939	wfo-0000565255	Bifora radians	M. Bieb.
bifotes	2359	wfo-0000565256	Bifora testiculata	(L.) Roth
biscaur	14300	wfo-0000565636	Biscutella auriculata	L.
biscdid	14386	wfo-0000565696	Biscutella didyma	L.
tamucom	36357	wfo-0000568332	Tamus communis	L.
brasnig	13691	wfo-0000571314	Brassica nigra	(L.) W.D.J. Koch
brasole	14208	wfo-0000571350	Brassica oleracea	L.
brasrap	13695	wfo-0000571544	Brassica rapa	L.
bryocre	18475	wfo-0000572974	Bryonia dioica	Jacq.
buglarv	12169	wfo-0000574420	Buglossoides arvensis	(L.) I.M.Johnst.
buglten	12488	wfo-0000574446	Buglossoides tenuiflora	(L.f.) I.M.Johnst.
bunieru	14224	wfo-0000574733	Bunias erucago	L.
buniori	14415	wfo-0000574739	Bunias orientalis	L.
buplrot	1894	wfo-0000575774	Bupleurum rotundifolium	L.
bupllan	1884	wfo-0000575854	Bupleurum subovatum	Link ex Spreng.
caleirr	12957	wfo-0000580142	Calepina irregularis	(Asso) Thell.
callvul	19587	wfo-0000580837	Calluna vulgaris	(L.) Hull
caltpal	27293	wfo-0000581660	Caltha palustris	L.
camemic	12844	wfo-0000582173	Camelina microcarpa	Andrz. ex DC.
camesat	14234	wfo-0000582189	Camelina sativa	(L.) Crantz
capsbur	12848	wfo-0000585589	Capsella bursa-pastoris	(L.) Medik.
cardhir	14245	wfo-0000586924	Cardamine hirsuta	L.
cardpra	14249	wfo-0000587355	Cardamine pratensis	L.
carucar	2331	wfo-0000588460	Carum carvi	L.
caucpla	2287	wfo-0000591123	Caucalis platycarpos	L.
centpul	22823	wfo-0000594018	Centaurium pulchellum	(Sw.) Druce
centctr	34893	wfo-0000594286	Centranthus calcitrapae	(L.) Dufr.
cephsyr	19120	wfo-0000594634	Cephalaria syriaca	(L.) Schrad.
ceraarv	16782	wfo-0000595158	Cerastium arvense	L.
cerabra	16786	wfo-0000595299	Cerastium brachypetalum	Pers.
ceradic	15674	wfo-0000595482	Cerastium dichotomum	L.
cerafon	16798	wfo-0000595550	Cerastium fontanum	Baumg.
ceraglo	17356	wfo-0000595603	Cerastium glomeratum	Thuill.
ceragra	17357	wfo-0000595615	Cerastium gracile	Dufour
cerapum	16863	wfo-0000596025	Cerastium pumilum	Curtis
cerasem	15651	wfo-0000596122	Cerastium semidecandrum	L.
chaemin	33202	wfo-0000598753	Chaenorhinum minus	(L.) Lange
chaetem	1401	wfo-0000599113	Chaerophyllum temulum	L.
chelmaj	25435	wfo-0000600655	Chelidonium majus	L.
chenalb	17842	wfo-0000600897	Chenopodium album	L.
chenfic	17866	wfo-0000601268	Chenopodium ficifolium	Sm.
chengla	17874	wfo-0000601315	Chenopodium glaucum	L.
chenhyb	17875	wfo-0000601402	Chenopodium hybridum	L.
chenmur	17880	wfo-0000601534	Chenopodium murale	L.
chenopu	17881	wfo-0000601580	Chenopodium opulifolium	Schrad. ex W.D.J. Koch & Ziz
chenpol	17882	wfo-0000601652	Chenopodium polyspermum	L.
chenrub	17729	wfo-0000601735	Chenopodium rubrum	L.
chenurb	17891	wfo-0000601889	Chenopodium urbicum	L.
chenvul	17892	wfo-0000601914	Chenopodium vulvaria	L.
cicuvir	2295	wfo-0000604532	Cicuta virosa	L.
circlut	26061	wfo-0000605657	Circaea lutetiana	L.
clemvit	27205	wfo-0000610926	Clematis vitalba	L.
conimac	1410	wfo-0000617964	Conium maculatum	L.
conomaj	1346	wfo-0000619241	Conopodium majus	(Gouan) Loret
conrori	13624	wfo-0000619480	Conringia orientalis	(L.) Dumort.
consori	27096	wfo-0000619559	Consolida orientalis	(J. Gay ex Des Moul.) Schrödinger
conspub	27226	wfo-0000619569	Consolida pubescens	(DC.) Soó
consreg	27229	wfo-0000619574	Consolida regalis	Gray
corisat	2310	wfo-0000621274	Coriandrum sativum	L.
cyclper	28881	wfo-0000631834	Cyclamen persicum	Mill.
asphfis	38669	wfo-0000636824	Asphodelus fistulosus	L.
daucaur	2263	wfo-0000638418	Daucus aureus	Desf.
daucmax	1781	wfo-0000638464	Daucus carota subsp. maximus	(Desf.) Ball
descsop	13207	wfo-0000641996	Descurainia sophia	(L.) Webb ex Prantl
dianarm	16115	wfo-0000643086	Dianthus armeria	L.
diandel	16129	wfo-0000643427	Dianthus deltoides	L.
dipleru	13209	wfo-0000650432	Diplotaxis erucoides	(L.) DC.
diplmur	13634	wfo-0000650478	Diplotaxis muralis	(L.) DC.
diplten	14468	wfo-0000650524	Diplotaxis tenuifolia	(L.) DC.
dipsful	19359	wfo-0000651022	Dipsacus fullonum	L.
eropver	14075	wfo-0000656282	Erophila verna	(L.) DC.
echiita	12078	wfo-0000662857	Echium italicum	L.
echijud	201428	wfo-0000662874	Echium judaeum	Lacaita
echipla	12090	wfo-0000662991	Echium plantagineum	L.
echivul	12105	wfo-0000663145	Echium vulgare	L.
emexspi	27700	wfo-0000667149	Emex spinosa	(L.) Campd.
epilade	26066	wfo-0000668926	Epilobium ciliatum	Raf.
epilhir	26536	wfo-0000669196	Epilobium hirsutum	L.
epilpar	26505	wfo-0000669577	Epilobium parviflorum	Schreb.
epiltet	26469	wfo-0000669847	Epilobium tetragonum	L.
erodcic	22676	wfo-0000676794	Erodium ciconium	(L.) L'Hér.
erodcut	22675	wfo-0000676799	Erodium cicutarium	(L.) L'Hér.
erodgru	22677	wfo-0000676879	Erodium gruinum	(L.) L'Hér.
erodmal	22678	wfo-0000676957	Erodium malacoides	(L.) L'Hér.
erucves	14086	wfo-0000677413	Eruca vesicaria	(L.) Cav.
erucnas	12804	wfo-0000677532	Erucastrum nasturtiifolium	(Poir.) O.E. Schulz
eryncam	1324	wfo-0000677787	Eryngium campestre	L.
erynili	1809	wfo-0000677986	Eryngium ilicifolium	Lam.
eryntri	1331	wfo-0000678281	Eryngium tricuspidatum	L.
erysche	14097	wfo-0000678580	Erysimum cheiranthoides	L.
euphoff	33149	wfo-0000682538	Euphrasia officinalis	L.
fallcon	44736	wfo-0000685786	Fallopia convolvulus	(L.) Á. Löve
falldum	44738	wfo-0000685794	Fallopia dumetorum	(L.) Holub
musccom	38147	wfo-0000686250	Leopoldia comosa	(L.) Parl.
ranufic	26860	wfo-0000687184	Ficaria verna	Huds.
fumacap	25443	wfo-0000693173	Fumaria capreolata	L.
fumaden	25449	wfo-0000693204	Fumaria densiflora	DC.
fumaoff	25549	wfo-0000693355	Fumaria officinalis	L.
fumapar	25553	wfo-0000693383	Fumaria parviflora	Lam.
fumavai	25522	wfo-0000693480	Fumaria vaillantii	Loisel.
muscneg	38976	wfo-0000694909	Muscari neglectum	Guss. ex Ten.
geracol	22581	wfo-0000700265	Geranium columbinum	L.
geradis	22583	wfo-0000700368	Geranium dissectum	L.
geramol	22585	wfo-0000700868	Geranium molle	L.
gerapur	22518	wfo-0000701154	Geranium purpureum	Vill.
gerapus	22590	wfo-0000701157	Geranium pusillum	L.
gerapyr	22631	wfo-0000701169	Geranium pyrenaicum	Burm. f.
gerarot	22593	wfo-0000701258	Geranium rotundifolium	L.
glaufla	25533	wfo-0000703573	Glaucium flavum	Crantz
glaumar	28861	wfo-0000703645	Glaux maritima	L.
gypsmur	16075	wfo-0000713608	Gypsophila muralis	L.
gypspil	15520	wfo-0000713677	Gypsophila pilosa	Huds.
helieur	12039	wfo-0000718566	Heliotropium europaeum	L.
herasph	1232	wfo-0000720220	Heracleum sphondylium	L.
herngla	16521	wfo-0000720677	Herniaria glabra	L.
hernhir	17001	wfo-0000720684	Herniaria hirsuta	L.
hirsinc	14011	wfo-0000724016	Hirschfeldia incana	(L.) Lagr.-Foss.
holoumb	17010	wfo-0000724345	Holosteum umbellatum	L.
hydrvul	2206	wfo-0000726631	Hydrocotyle vulgaris	L.
hypepen	25538	wfo-0000727181	Hypecoum pendulum	L.
hypepro	25540	wfo-0000727185	Hypecoum procumbens	L.
hypehir	23250	wfo-0000727741	Hypericum hirsutum	L.
hypeper	23212	wfo-0000728093	Hypericum perforatum	L.
iberpin	13600	wfo-0000728931	Iberis pinnata	L.
isatlus	13187	wfo-0000732401	Isatis lusitanica	L.
isattin	14558	wfo-0000732433	Isatis tinctoria	L.
raphros	13884	wfo-0000735895	Raphanus raphanistrum subsp. rostratus	(DC.) Thell.
sagisgf	35605	wfo-0000738109	Sagittaria sagittifolia	L.
knauint	19320	wfo-0000745451	Knautia integrifolia	(L.) Bertol.
rhinmin	32892	wfo-0000747233	Rhinanthus minor	L.
alislan	35630	wfo-0000755439	Alisma lanceolatum	With.
alispla	35609	wfo-0000755470	Alisma plantago-aquatica	L.
allivin	39246	wfo-0000757711	Allium vineale	L.
baldran	35614	wfo-0000761108	Baldellia ranunculoides	(L.) Parl.
bellfle	201424	wfo-0000761435	Bellevalia flexuosa	Boiss.
gagevil	39138	wfo-0000768743	Gagea villosa	(M.Bieb.) Sweet
trigmar	36323	wfo-0000770185	Triglochin maritima	L.
juncart	35965	wfo-0000775879	Juncus articulatus	L.
juncbuf	36128	wfo-0000776030	Juncus bufonius	L.
junccon	36007	wfo-0000776253	Juncus conglomeratus	L.
junceff	36014	wfo-0000776350	Juncus effusus	L.
juncinf	36061	wfo-0000776625	Juncus inflexus	L.
luzucam	36280	wfo-0000777662	Luzula campestris	(L.) DC.
luzumul	36245	wfo-0000777930	Luzula multiflora	(Ehrh.) Lej.
luzupil	36230	wfo-0000778058	Luzula pilosa	(L.) Willd.
irispse	36664	wfo-0000783754	Iris pseudacorus	L.
gynasis	36580	wfo-0000785057	Moraea sisyrinchium	(L.) Ker Gawl.
gladita	36571	wfo-0000789959	Gladiolus italicus	Miller
galeang	23489	wfo-0000802016	Galeopsis ladanum subsp. angustifolia	(Ehrh. ex Hoffm.) Gaudin
legohyb	14896	wfo-0000814819	Legousia hybrida	(L.) Delarbre
legospe	14838	wfo-0000820884	Legousia speculum-veneris	(L.) Chaix
camplus	15149	wfo-0000827752	Campanula lusitanica	L.
campruc	15083	wfo-0000828443	Campanula rapunculus	L.
aegibiu	41380	wfo-0000841468	Aegilops lorentii	Hochst.
aegineg	40461	wfo-0000841503	Aegilops neglecta	Req. ex Bertol.
aegicra	200045	wfo-0000841639	Aegilops crassa	Boiss.
aegicyl	42076	wfo-0000841654	Aegilops cylindrica	Host
aegigen	41112	wfo-0000841692	Aegilops geniculata	Roth
agrocap	41392	wfo-0000841743	Agrostis capillaris	L.
aegispe	41114	wfo-0000841819	Aegilops speltoides	Tausch
aegitau	200046	wfo-0000841857	Aegilops tauschii	Coss.
aegitri	40521	wfo-0000841887	Aegilops triuncialis	L.
agrogig	40852	wfo-0000843693	Agrostis gigantea	Roth
agrosto	40861	wfo-0000844489	Agrostis stolonifera	L.
alopmyo	41138	wfo-0000845620	Alopecurus myosuroides	Huds.
aloppra	40391	wfo-0000845656	Alopecurus pratensis	L.
aloputr	40873	wfo-0000845731	Alopecurus utriculatus	(L.) Banks & Sol.
anthodo	41907	wfo-0000848178	Anthoxanthum odoratum	L.
aperint	41910	wfo-0000848265	Apera interrupta	(L.) P. Beauv.
aperspi	40884	wfo-0000848273	Apera spica-venti	(L.) P. Beauv.
arrhels	40414	wfo-0000849608	Arrhenatherum elatius	(L.) P. Beauv. ex J. Presl & C. Presl
avenbar	40564	wfo-0000851697	Avena barbata	Pott ex Link
avenfat	40425	wfo-0000851838	Avena fatua	L.
avenste	41440	wfo-0000852332	Avena sterilis	L.
avenstr	40565	wfo-0000852368	Avena strigosa	Schreb.
bracdis	40602	wfo-0000854379	Brachypodium distachyon	(L.) P. Beauv.
bracsyl	41179	wfo-0000854603	Brachypodium sylvaticum	(Huds.) P. Beauv.
brizmax	41668	wfo-0000854743	Briza maxima	L.
brizmed	40342	wfo-0000854755	Briza media	L.
bromalo	40344	wfo-0000855147	Bromus alopecuros	Poir.
bromarv	40609	wfo-0000855198	Bromus arvensis	L.
bromcom	40941	wfo-0000855398	Bromus commutatus	Schrad.
bromdia	42153	wfo-0000855460	Bromus diandrus	Roth
bromere	40358	wfo-0000855493	Bromus erectus	Huds.
bromine	40620	wfo-0000855743	Bromus inermis	Leyss.
bromlan	42158	wfo-0000855870	Bromus lanceolatus	Roth
brommad	40949	wfo-0000855936	Bromus madritensis	L.
bromrac	40951	wfo-0000856306	Bromus racemosus	L.
bromram	40952	wfo-0000856327	Bromus ramosus	Huds.
bromrig	42165	wfo-0000856361	Bromus rigidus	Roth
bromsec	40610	wfo-0000856443	Bromus secalinus	L.
bromste	40373	wfo-0000856589	Bromus sterilis	L.
bromtec	41688	wfo-0000856649	Bromus tectorum	L.
desmrig	40985	wfo-0000858509	Catapodium rigidum	(L.) C.E. Hubb.
crypacu	42191	wfo-0000860758	Crypsis aculeata	(L.) Aiton
cynodac	41221	wfo-0000861178	Cynodon dactylon	(L.) Pers.
cynocri	40659	wfo-0000861316	Cynosurus cristatus	L.
cynoech	41222	wfo-0000861333	Cynosurus echinatus	L.
dactglo	40290	wfo-0000861498	Dactylis glomerata	L.
dantdec	42203	wfo-0000861886	Danthonia decumbens	(L.) DC.
descces	40299	wfo-0000862467	Deschampsia cespitosa	(L.) P. Beauv.
descfle	41982	wfo-0000862584	Deschampsia flexuosa	(L.) Trin.
digiisc	40681	wfo-0000864055	Digitaria ischaemum	(Schreb. ex Schweigg.) Muhl.
digisan	40683	wfo-0000864353	Digitaria sanguinalis	(L.) Scop.
echicap	40685	wfo-0000865205	Echinaria capitata	(L.) Desf.
echicru	42222	wfo-0000865236	Echinochloa crus-galli	(L.) P. Beauv.
elymcan	42231	wfo-0000866095	Elymus caninus	(L.) L.
elymrep	40238	wfo-0000867052	Elytrigia repens	(L.) Desv. ex Nevski
eragbar	41285	wfo-0000867414	Eragrostis barrelieri	Daveau
eragmin	41786	wfo-0000868064	Eragrostis minor	Host
eragpil	40736	wfo-0000868222	Eragrostis pilosa	(L.) P. Beauv.
erembon	200051	wfo-0000868738	Eremopyrum bonaepartis	(Spreng.) Nevski
eremdis	41292	wfo-0000868760	Eremopyrum distans	(C. Koch) Nevski
festrub	40103	wfo-0000870354	Festuca rubra subsp. rubra	L.
festovi	40171	wfo-0000871222	Festuca ovina	L.
festpra	41343	wfo-0000871673	Festuca pratensis	Huds.
gastven	40811	wfo-0000872880	Gastridium ventricosum	(Gouan) Schinz & Thell.
gaudfra	41363	wfo-0000872903	Gaudinia fragilis	(L.) P. Beauv.
glycdec	42323	wfo-0000873155	Glyceria declinata	Bréb.
glycflu	40814	wfo-0000873191	Glyceria fluitans	(L.) R. Br.
avenpub	40923	wfo-0000873950	Helictotrichon pubescens	(Huds.) Pilg.
holclan	42613	wfo-0000874509	Holcus lanatus	L.
holcmol	42614	wfo-0000874519	Holcus mollis	L.
hordbul	43178	wfo-0000874695	Hordeum bulbosum	L.
hordhys	42822	wfo-0000874873	Hordeum marinum subsp. gussoneanum	(Parl.) Thell.
hordlep	42623	wfo-0000874896	Hordeum murinum subsp. leporinum	(Link) Arcang.
hordsec	43182	wfo-0000874994	Hordeum secalinum	Schreb.
hordspo	43372	wfo-0000875016	Hordeum spontaneum	C. Koch
lamaaur	42638	wfo-0000877504	Lamarckia aurea	Moench
lolimul	43196	wfo-0000878425	Lolium multiflorum	Lam.
loliper	43540	wfo-0000878441	Lolium perenne	L.
lolipes	200055	wfo-0000878458	Lolium persicum	Boiss. & Hohen. ex Boiss.
lolirem	42844	wfo-0000878464	Lolium remotum	Schrank
lolirig	42473	wfo-0000878467	Lolium rigidum	Gaudin
lolitem	43200	wfo-0000878503	Lolium temulentum	L.
pasppas	42874	wfo-0000887584	Paspalum distichum	L.
phaltub	43575	wfo-0000889597	Phalaris aquatica	L.
phalbra	43577	wfo-0000889642	Phalaris brachystachys	Link
phalcan	42881	wfo-0000889657	Phalaris canariensis	L.
phalcoe	43235	wfo-0000889676	Phalaris coerulescens	Desf.
phalmin	42398	wfo-0000889730	Phalaris minor	Retz.
phalpar	42882	wfo-0000889756	Phalaris paradoxa	L.
phleare	42667	wfo-0000889970	Phleum arenarium	L.
phlenod	43735	wfo-0000889984	Phleum bertolonii	DC.
phlephl	43239	wfo-0000890086	Phleum phleoides	(L.) H. Karst.
phlepra	42408	wfo-0000890092	Phleum pratense	L.
phlesub	42410	wfo-0000890135	Phleum subulatum	(Savi) Asch. & Graebn.
phraaus	42412	wfo-0000890172	Phragmites australis	(Cav.) Trin. ex Steud.
acinarv	24493	wfo-0000890516	Clinopodium acinos	(L.) Kuntze
poa_ang	42678	wfo-0000891510	Poa angustifolia	L.
poa_ann	43060	wfo-0000891536	Poa annua	L.
poa_bul	42340	wfo-0000891824	Poa bulbosa	L.
poa_com	42683	wfo-0000892001	Poa compressa	L.
poa_sub	42699	wfo-0000892571	Poa humilis	Ehrh. ex Hoffm.
poa_nem	42334	wfo-0000893068	Poa nemoralis	L.
poa_pal	43610	wfo-0000893213	Poa palustris	L.
poa_pra	42677	wfo-0000893396	Poa pratensis	L.
clinvul	24218	wfo-0000893535	Clinopodium vulgare	L.
poa_tri	43077	wfo-0000894135	Poa trivialis	L.
polymon	43616	wfo-0000894716	Polypogon monspeliensis	(L.) Desf.
psilinc	42350	wfo-0000895113	Psilurus incurvus	(Gouan) Schinz & Thell.
lophcri	43394	wfo-0000896185	Rostraria cristata	(L.) Tzvelev
festaru	40254	wfo-0000897905	Schedonorus arundinaceus	Roem. & Schult.
schibar	43296	wfo-0000898002	Schismus barbatus	(L.) Thell.
secacer	42376	wfo-0000898524	Secale cereale	L.
setapum	43456	wfo-0000899491	Setaria pumila	(Poir.) Roem. & Schult.
setaver	43457	wfo-0000899661	Setaria verticillata	(L.) P. Beauv.
setavir	42743	wfo-0000899679	Setaria viridis	(L.) P. Beauv.
stipcap	43307	wfo-0000901851	Stipa capensis	Thunb.
taencap	43480	wfo-0000903362	Taeniatherum caput-medusae	(L.) Nevski
trisfla	42564	wfo-0000905119	Trisetum flavescens	(L.) P. Beauv.
tritbae	42580	wfo-0000905754	Triticum boeoticum	Boiss.
tritdic	200081	wfo-0000905872	Triticum dicoccoides	(Koern.) Koern. ex Schweinf.
vulpbro	42790	wfo-0000907315	Vulpia bromoides	(L.) Gray
vulpcci	42792	wfo-0000907322	Vulpia ciliata subsp. ciliata	Dumort.
vulpgen	42796	wfo-0000907357	Vulpia geniculata	(L.) Link
vulpmyu	42798	wfo-0000907427	Vulpia myuros	(L.) C.C. Gmel.
vulpuni	43838	wfo-0000907501	Vulpia unilateralis	(L.) Stace
galelad	24587	wfo-0000915101	Galeopsis ladanum subsp. ladanum	L.
crucmac	32333	wfo-0000932876	Crucianella macrostachya	Boiss.
cruclae	32133	wfo-0000932960	Cruciata laevipes	Opiz
ajugcha	24497	wfo-0000933202	Ajuga chamaepitys subsp. chamaepitys	(L.) Schreb.
ajugrep	25159	wfo-0000935107	Ajuga reptans	L.
dactfuc	39508	wfo-0000936593	Dactylorhiza fuchsii	(Druce) Soó
euphcyp	20238	wfo-0000961626	Euphorbia cyparissias	L.
euphexi	20206	wfo-0000962021	Euphorbia exigua	L.
euphfal	20208	wfo-0000962039	Euphorbia falcata	L.
euphhel	20189	wfo-0000962471	Euphorbia helioscopia	L.
euphmed	20145	wfo-0000963279	Euphorbia medicaginea	Boiss.
euphoxy	201432	wfo-0000963764	Euphorbia oxyodonta	Boiss.
euphpep	20109	wfo-0000963920	Euphorbia peplus	L.
euphpla	20091	wfo-0000964052	Euphorbia platyphyllos	L.
euphsgu	20085	wfo-0000964653	Euphorbia seguieriana	Necker
euphser	20053	wfo-0000964719	Euphorbia serrata	L.
galebif	24586	wfo-0000967949	Galeopsis bifida	Boenn.
galeseg	24230	wfo-0000968049	Galeopsis segetum	Neck.
galespe	23861	wfo-0000968053	Galeopsis speciosa	Mill.
galetet	24648	wfo-0000968061	Galeopsis tetrahit	L.
galiapa	31956	wfo-0000968296	Galium aparine	L.
galidiv	31892	wfo-0000968856	Galium divaricatum	Pourr. ex Lam.
galimol	31782	wfo-0000969499	Galium mollugo	L.
galiodo	31805	wfo-0000969693	Galium odoratum	(L.) Scop.
galipal	31813	wfo-0000969741	Galium palustre	0
galipri	31817	wfo-0000969776	Galium parisiense	L.
galisax	31769	wfo-0000970124	Galium saxatile	L.
galispu	31775	wfo-0000970236	Galium spurium	L.
galitri	31719	wfo-0000970442	Galium tricornutum	Dandy
galiuli	31724	wfo-0000970490	Galium uliginosum	L.
galivrr	32204	wfo-0000970557	Galium verrucosum	Huds.
galiver	31730	wfo-0000970562	Galium verum	L.
gleched	24650	wfo-0000972872	Glechoma hederacea	L.
sangoff	30139	wfo-0000983287	Sanguisorba officinalis	L.
filiulm	29764	wfo-0000983427	Filipendula ulmaria	(L.) Maxim.
rubucan	30240	wfo-0000984598	Rubus canescens	DC.
poteere	30927	wfo-0000984938	Potentilla erecta	(L.) Raeusch.
aphaarv	29391	wfo-0001003065	Aphanes arvensis	L.
sangmur	100021	wfo-0001005675	Poterium sanguisorba subsp. balearicum	(Gremli) Briq.
rosacan	29295	wfo-0001005999	Rosa canina	L.
agrieup	29512	wfo-0001006654	Agrimonia eupatoria	L.
aphamic	29977	wfo-0001009199	Aphanes australis	Rydb.
poterep	30622	wfo-0001011690	Potentilla reptans	L.
geumurb	30638	wfo-0001013476	Geum urbanum	L.
sangmin	29153	wfo-0001015888	Sanguisorba minor	Scop.
potearg	30642	wfo-0001016312	Potentilla argentea	L.
poteans	29712	wfo-0001016615	Potentilla anserina	L.
rubucae	30108	wfo-0001017340	Rubus caesius	L.
rubufru	100001	wfo-0001017952	Rubus fruticosus	sensu lato
hyosnig	34956	wfo-0001021850	Hyoscyamus niger	L.
physalk	35072	wfo-0001024553	Physalis alkekengi	L.
soladul	35041	wfo-0001027661	Solanum dulcamara	L.
lotuten	20976	wfo-0001053826	Lotus tenuis	Waldst. & Kit. ex Willd.
corosco	22332	wfo-0001054559	Coronilla scorpioides	(L.) W.D.J. Koch
meditur	20667	wfo-0001055366	Medicago turbinata	(L.) All.
mentlon	24632	wfo-0001069664	Mentha longifolia	(L.) Huds.
glaucor	25531	wfo-0001090276	Glaucium corniculatum	(L.) Rudolph
bromhor	40361	wfo-0001097733	Bromus hordeaceus subsp. hordeaceus	L.
montffn	200459	wfo-0001105083	Montia fontana subsp. fontana	L.
equiram	176	wfo-0001107314	Equisetum ramosissimum	Desf.
equiarv	166	wfo-0001108914	Equisetum arvense	L.
equipal	174	wfo-0001108921	Equisetum palustre	L.
equitel	180	wfo-0001108925	Equisetum telmateia	Ehrh.
ophivul	283	wfo-0001109043	Ophioglossum vulgatum	L.
cructau	31995	wfo-0001132454	Cruciata taurica	(Pallas ex Willd.) Ehrend.
euphstr	33166	wfo-0001136621	Euphrasia stricta	D. Wolff ex J.F. Lehm.
odonver	33007	wfo-0001136632	Odontites vernus	(Bellardi) Dumort.
melaarv	34460	wfo-0001137337	Melampyrum arvense	L.
odonlan	33800	wfo-0001139095	Odontites lanceolatus	(Gaudin) Rchb.
raphrap	13549	wfo-0001232302	Raphanus raphanistrum subsp. raphanistrum	L.
salskal	18036	wfo-0001257773	Salsola kali subsp. kali	L.
stelplu	17304	wfo-0001268479	Stellaria palustris	Ehrh. ex Hoffm.
anthtet	21133	wfo-0001284461	Tripodion tetraphyllum	(L.) Fourr.
arenser	16833	wfo-0001291273	Arenaria serpyllifolia subsp. serpyllifolia	L.
convarv	18911	wfo-0001296633	Convolvulus arvensis	L.
convsic	18897	wfo-0001296653	Convolvulus siculus	L.
calysep	18945	wfo-0001296723	Calystegia sepium	(L.) R. Br.
convbet	18914	wfo-0001298810	Convolvulus betonicifolius	Mill.
anagarv	28783	wfo-0001367253	Anagallis arvensis subsp. arvensis	L.
dauccar	1358	wfo-0001429987	Daucus carota subsp. carota	L.
prungra	23985	wfo-1200028582	Prunella grandiflora	(L.) Scholler
odonlut	33000	wfo-1200039093	Odontites luteus	(L.) Clairv.
