# Supplementary material for: Seeing the fields through the weeds: introducing the WeedEco R package for comparing past and present arable farming systems using functional weed ecology
Source: Veg Hist Archaeobot. 2023 Oct 19;33(4):475–87. doi: 10.1007/s00334-023-00964-8 (PMC11127885; doi:10.1007/s00334-023-00964-8)
Supplement: Supplementary file 3 — Supplementary material 3 (R 9.0 kb) [file 334_2023_964_MOESM3_ESM.r]

############################################################################
# Supplementary file 3 -R script for analysing Stafford data using WeedEco
# Stroud, E.et al. (2023) Seeing the fields through the weeds: introducing the
# WeedEco R package for comparing past and present arable farming systems using functional weed ecology.
#Vegetation, History and Archaeobotany
# Corresponding author: E.Stroud, elizabeth.stroud@arch.ox.ac.uk
############################################################################
# note that code for importing the required data sets is not included
#comments are included to highlight the required files which need importing
#############################Installing Weed Eco#############################
# requires the package devtools
# if using a PC then will need to download the program RTools - go to:
# https://cran.r-project.org/bin/windows/Rtools/
# download the package devtools
install.packages("devtools")
#access the package devtools
library(devtools)
#use the devtool function install_github to access WeedEco
install_github("WeedEco/WeedEco")
#access the package WeedEco
library(WeedEco)
library(dplyr)
########################### model 1 #######################################
#find four_three codes
#this can be done using supplementary file X or using weed_data
#the below line will produce a data frame "codes" containing all the species
#included in the database and their corresponding codes
codes<-weed_data()
# Examine trait data for averaged species example
weed_data(c("avenste","avenfat"))
#example using Flora Europaea numbers
weed_data(c(41440,40425))
#example using World Flora Online
weed_data(c("wfo-0000852332","wfo-0000851838"), WFO = TRUE)
#Composite species processing
avenstfa<-ave_wdata(newname = "avenstfa","avenste","avenfat")
bromhose<-ave_wdata(newname = "bromhose","bromsec", "bromhor")
galetesp<-ave_wdata(newname = "galetesp", "galetet", "galespe")
eleounpa<-ave_wdata(newname = "eleounpa","eleouni", "eleopal")
galiapsp<-ave_wdata(newname = "galiapsp", "galiapa", "galispu")
juncefco<-ave_wdata(newname = "juncefco", "junceff","junccon")
polypela<-ave_wdata(newname = "polypela", "polyper","polylap")
ranuabr<-ave_wdata(newname = "ranuabr", "ranuacr", "ranubul", "ranurep")
ranurefl<-ave_wdata(newname = "ranurefl", "ranurpt", "ranufla")
stelpagr<-ave_wdata(newname = "stelpagr", "stelplu", "stelgra")
veropoag<-ave_wdata(newname = "veropoag", "veropol",  "veroagr")
vicihite<-ave_wdata(newname = "vicihite", "vicitet","vicihir")
avedata<-rbind(avenstfa,bromhose, galetesp, galiapsp, eleounpa,juncefco,polypela,ranuabr,
               ranurefl, stelpagr, veropoag, vicihite)
###add species "careflv"###
#load file "Supp_6_careflv.xlsx" from supplementary dataand bind to avedata
avedata_flv<-rbind(avedata, Supp_6_careflv)

####organize the data for model 1 ###
# files needed are the "Supp_4_stafford_raw.xlxs", "Supp_5_flowerper.xlxs" and the created avedata_flv.
data<-wdata_org(Supp_4_Stafford_raw,samples=3, codes=1, codename = "taxon_codes", model=1, sp_av =avedata_flv, fl_pr =Supp_5_flowerper)

# conduct the LDA for model 1
results<-wmodel.LDA(model=1, data)

#plot the results with the basic plot
wplot_basic(model=1,results,site="Stafford")

# plot the data by phase using wplot_phase
# import Supp_7_phasing_stafford.xlxs and merge with the results of wmodel.LDA
df <- data.frame(names = row.names(results), results)
withphasing<-merge(df, Supp_7_phasing_stafford, by.x =  "names", by.y = "sample")

wplot_phase(model=1, withphasing, pcolumn = withphasing$phasing, g1="Phase 1", g2="Phase 2", g3= "Phase 3", g4= "Phase 4" )

#change the pch, bg and col
wplot_phase(model=1, withphasing, pcolumn = withphasing$phasing, g1="Phase 1", g2="Phase 2", g3= "Phase 3", g4= "Phase 4", gpch = c(24,4,22,5), gbg = c("grey","black","grey", "white"),
gcol=c("black","black","black","black"), site = c("late 9th-early 10th", "mid 10th-mid 11th", "mid 11th-mid 12th", "mid 12th-post med"))

######model 3#######
## change specific values in avedata:
avedatachanged<-avedata_flv
avedatachanged[avedatachanged$species.code=="ranuabr", "VEGPROP"]<-NA
avedatachanged[avedatachanged$species.code=="ranurefl", "VEGPROP"]<-NA

## checking species' life history for use in VEGPROP
vegdata<-weed_data(Supp_4_Stafford_raw$taxon_codes, trait="VEGPROP")

#to change: silenut to an na
vegdata[vegdata$species.code == "silenut", "VEGPROP"] <- NA

#organize the data for model 3
data3<-wdata_org(Supp_4_Stafford_raw,samples=3, codes=1, codename = "taxon_codes", model=3, sp_av =avedatachanged, fl_pr =Supp_5_flowerper, vg_pr = vegdata)

#conduct the LDA for model 3
results3<-wmodel.LDA(model=3, data3)

# Plot data for model 3
wplot_basic(model=3,results3,site="Stafford", xlims=c(-5,5), ticks=-5:5)
wplot_geog(model=3,results3,site="Stafford")

# plot the data by phase
results_names <- data.frame(names = row.names(results3), results3) # obtain row names

withphasing2<-merge(results_names, Supp_7_phasing_stafford, by.x =  "names", by.y = "sample") # merge phasing_stafford with the results_names data frame by the samples names

# to plot samples as different colours by phase create a new column call colours and assign a colour to each phase
withphasing2<-withphasing2 %>% mutate(colour =
                        case_when(phasing=="Phase 1"~"red",
                                  phasing=="Phase 2"~"green",
                                  phasing=="Phase 3"~"blue",
                                  phasing=="Phase 4"~"black"))
# to plot samples as different colours by phase create a new column call colours and assign a colour to each phase
withphasing2<-withphasing2 %>% mutate(symbol =
                                    case_when(phasing=="Phase 1"~1,
                                              phasing=="Phase 2"~2,
                                              phasing=="Phase 3"~3,
                                              phasing=="Phase 4"~4))

#wplot_geog with different colours
wplot_geog(model=3, withphasing2, col3=withphasing2$colour, pch3=19, site=c("Phase 1", "Phase 2", "Phase 3","Phase 4"), lcol = c("red","green","blue", "black"))
#wplot_geog with different colours and symbols
wplot_geog(model=3, withphasing2, col3=withphasing2$colour, pch3=withphasing2$symbol, site=c("Phase 1", "Phase 2", "Phase 3","Phase 4"), lcol = c("red","green","blue", "black"), lpch=c(1,2,3,4))

### plot using wplot_phase
## requires the name of the column containing the phasing data, and the names of each phase to be plotted on separate subplots
wplot_phase(model=3, withphasing2, pcolumn = withphasing2$phasing, g1="Phase 1", g2="Phase 2", g3= "Phase 3", g4= "Phase 4", gpch = c(24,4,21,3), gbg = c("grey","black","grey", "white"),
            gcol=c("black","black","black","black"), site = c("670-920", "980-1060", "1030-1160", "+1160"))

################################################################################
##                      Figures in paper                                      ##
################################################################################
#Figure 1 a, b and c
LD1<-runif(40, min=-6.6, max=6)
Study<-sample(1:3, 40, replace=TRUE)
data<-data.frame(Study,LD1)
dev.new(width=12.56, height=5.5, unit="in", noRStudioGD = TRUE)
par(mfrow=c(1,2),
    oma=c(0,0,0,0))
wplot_basic(1,data)
text(-6,0.14, label="A", cex=1.5)
wplot_geog(2,data)
text(-6,0.153, label="B", cex=1.5)
dev.copy2pdf(file="plot 1A_B.pdf", encoding="WinAnsi")
dev.new(width=8.5, height=6.5, unit="in", noRStudioGD = TRUE)
wplot_phase( "model1", data, pcolumn= data$Study, g1=1, g2=2, g3=3,site=c("phase 1", "phase 2", "phase 3"), Lcex = 1.5)
par(new=TRUE)
plot(0:5, type='n', axes=F)
text(1.1,4.7, label="C", cex=1.2)
dev.copy2pdf(file="plot 1C.pdf", encoding="WinAnsi")

#Figure 4a
dev.new(width=7, height=7.5, unit="in", noRStudioGD = TRUE)
par(mfrow=c(1,2))
wplot_phase(model=1, withphasing, pcolumn = withphasing$phasing, g1="Phase 1", g2="Phase 2", g3= "Phase 3", g4= "Phase 4", gpch = c(24,4,22,5), gbg = c("grey","black","grey", "white"),
            gcol=c("black","black","black","black"), site = c("late 9th-early 10th", "mid 10th-mid 11th", "mid 11th-mid 12th", "mid 12th-post med"), lcex = 1.2)
par(new=TRUE)
plot(0:5, type='n', axes=F)
text(1.1,4.7, label="A", cex=1.2)
dev.copy2pdf(file="plot 4a.pdf", encoding="WinAnsi")

#Figure 6 a, b and d
dev.new(width=12.56, height=5.5, unit="in", noRStudioGD = TRUE)
par(mfrow=c(1,2))
wplot_geog(model=3,results3,site="Stafford")
text(-5,0.08, label="A", cex=1.2)
wplot_geog(model=3, withphasing2, col3=withphasing2$colour, pch3=20, site=c("Phase 1", "Phase 2", "Phase 3","Phase 4"), lcol = c("red","green","blue", "black"))
text(-5,0.08, label="B", cex=1.2)
dev.copy2pdf(file="plot 6a and b.pdf", encoding="WinAnsi")

dev.new(width=6.25, height=6, unit="in", noRStudioGD = TRUE)
wplot_phase(model=3, withphasing2, pcolumn = withphasing2$phasing, g1="Phase 1", g2="Phase 2", g3= "Phase 3", g4= "Phase 4", gpch = c(24,4,21,3), gbg = c("grey","black","grey", "white"),
            gcol=c("black","black","black","black"), site = c("670-920", "980-1060", "1030-1160", "+1160"), lcex=1.2)
par(new=TRUE)
plot(0:5, type='n', axes=F)
text(0.9,5, label="D", cex=1.2)
dev.copy2pdf(file="plot 6d.pdf", encoding="WinAnsi")
