# Supplementary material for: Seeing the fields through the weeds: introducing the WeedEco R package for comparing past and present arable farming systems using functional weed ecology
Source: Veg Hist Archaeobot. 2023 Oct 19;33(4):475–87. doi: 10.1007/s00334-023-00964-8 (PMC11127885; doi:10.1007/s00334-023-00964-8)
Supplement: Supplementary file 4 — Supplementary material 4 (XLSX 16.3 kb) [file 334_2023_964_MOESM4_ESM.xlsx]

## Sheet: details
ESM 4
Stroud, E., Charles, M., Hodgson, JG., Jones, G., and A. Bogaard (2023) "Seeing the Fields Through the Weeds: Introducing the WeedEco R Package for Comparing Past and Present Arable Farming Systems Using Functional Weed Ecology." Vegetation, History and Archaeobotany.
Corresponding author: E.Stroud, School of Archaeology, University of Oxford, Oxford, UK, elizabeth.stroud@arch.ox.ac.uk
This file contains the raw archaeobotanical data from the site of Stafford, which is used within the paper.
Note: The data presented here has been modified from the original version available in McKerracher et al. (2023).

## Sheet: Supp_4_Stafford_raw
taxon_codes	Taxa	11	115	118	203	204	205	221	405	406	412	1682	1839	1891	1929	1985	1988	1990	2092	2134	2136	2140	2150	2172	2178	2184	2185	2195	2222	2223	2228	2242	2243	2247	2267	2322	2323	(1066B)	(1069A)	(1069B)	(1071A)	(1071B)	066/077	066/079	068/076	069/078
agrogit	Agrostemma githago	6		6	2	4	9		4	2	1	12					360	8	4	24	24			1	4	1			12	50	120	4		25	1	12	144		1	46	450			16	100	4
anetgra	Anethum graveolens											1
anthcot	Anthemis cotula			18					4		2	2065	2	19	32	17	40	152	38	960	3776	120	416	13	780	4	8	1	2268	5430	9456	3	1	300	12	203	1456	37	54	651	2000	193	170	232	100	32
arrhels	Arrhenatherum elatius		1																						4												8
avenstfa	Avena sterilis / Avena fatua																								8
brasnig	Brassica nigra					4						1																									4	1
bromhose	Bromus secalinus / Bromus hordeaceus		1					29				18	11	2	4		30	16	1	40	24	8	8		8				12	30	16	1	1			2	64		1	16	340	2	31	15	100
buglarv	Lithospermum arvense																									1										1
buplrot	Bupleurum rotundifolium													1
careflv	Carex flava																					8																						24	200
carenig	Carex nigra																								12															1
carepna	Carex panicea																																						1		2
centcya	Centaurea cyanus												1	1					2									1				3		25			32	1	2	9	330		62	24	800
centnig	Centaurea nigra											2																			48
chenalb	Chenopodium album	6			8	76	220		8	2	1								2	88	152	24	76																					8
chenmur	Chenopodium murale																																								7
chryseg	Glebionis segetum	4		8								16	5	64	14	1			23				4	2	28	16		3			8		1	37.5		359	4352			17	17	1	108	200	400
conimac	Conium maculatum													1									8						4															8
cynocri	Cynosurus cristatus											1											4													7	28
dauccar	Daucus carota																												4												1
eleounpa	Eleocharis uniglumis / Eleocharis palustris											25		4	12			16		16	80	16			4									12.5		3	68			1	11			8
elymrep	Elytrigia repens											2			6																										25
euphhel	Euphorbia helioscopia																																								1	1
fallcon	Fallopia convolvulus					2	2		8	10		50		1							8		4	1	4		4		16	420	256		1	25			4	1	1	15	31	5		8		4
galeang	Galeopsis angustifolia																							1		1
galetesp	Galeopsis tetrahit / Galeopsis speciosa											36					40				24		4		8				40	30	184			12.5		7	52		2	10	31		16
galetet	Galeopsis tetrahit						1		4
galiapa	Galium aparine											2																		10							4		1
galiapsp	Galium spurium / Galium aparine																													30
galipal	Galium palustre																																				8
hyosnig	Hyoscyamus niger													2																						3	8
hypehir	Hypericum hirsutum													1									4						4
juncefco	Juncus effusus / Juncus conglomeratus																			62	147		4																				15	8
lapscom	Lapsana communis											149		6	1		90			32	32	8			4				64	240	448					29	360	1	11	28	48	8				4
lathpra	Lathyrus pratensis																																							1
leucvul	Leucanthemum vulgare																			8
lolitem	Lolium temulentum											1		1	5			8
malvsyl	Malva sylvestris																	8																			4		4	1	1
matrper	Tripleurospermum inodorum			2								26	1	6	5	2		8	5			8	8	2	56			2	112	1150	2304		1	237.5	1	34	388	8	3	112	726	18	216	184	100	52
montfon	Montia fontana																				8										8									1	9
oenafis	Oenanthe fistulosa																			16
papaarg	Papaver argemone																																			3	40				1
papadub	Papaver dubium																																			1	4
phlepra	Phleum pratense											4								8	24	8							4	20	8					2	4			1
planlan	Plantago lanceolata										1	42				2				16	16		4		8				8	20	16					2	56			18		1
planmaj	Plantago major																																			5	48
poa_ann	Poa annua													1												1
polyavi	Polygonum aviculare				8	2	6		4		1	167	1	17			10		1	16		16	12		4				4	120	176					13	132		3	32	83	1				4
polyhyd	Persicaria hydropiper											3				1
polylap	Persicaria lapathifolia	2	2		2				4			4																	8												1
polypela	Persicaria maculosa / Persicaria lapathifolia																			8	80														1
polyper	Persicaria maculosa											2		6		1			1	8		16	8	1					4	20				12.5			40				1	1
ranuabr	Ranunculus repens / Ranunculus bulbosus / Ranunculus acris											5						16							4												4				2		16
ranurefl	Ranunculus reptans / Ranunculus flammula											1																			8						8				1
ranusar	Ranunculus sardous													1																						1
raphrap	Raphanus raphanistrum		3						8	6	1	60			2		10		1	8		8		1	8		4		8	90	24			12.5					1	7	28	1		16
rumeace	Rumex acetosa	4					2
rumeacl	Rumex acetosella								8	2	3	51		57	25	3		16	6	16		16	20	2	4	10		2	36	50	64			187.5	1	405	1980	1	3	38	136	8	16	64		4
rumeobt	Rumex obtusifolius		4			12	4
scirset	Isolepis setacea	2			2	20																															4
scleann	Scleranthus annuus											2				1				8			36													1	4			2	7
senejac	Senecio jacobea																10
siledio	Silene dioica																																								3
lychflo	Silene flos-cuculi																				8																						16		200
silelat	Silene latifolia											1								16	16																				1
silenut	Silene nutans																																								1
silevul	Silene vulgaris																			8
sinaarv	Sinapis arvensis											2																			8
solanig	Solanum nigrum													2
soncarv	Sonchus arvensis															1
soncole	Sonchus oleraceus																				8
sperarv	Spergula arvensis	2										98		4		2	10	24	3	40	40		128	1	116	2		1	20	60	160				1	56	1208	3	1	49	85	13	47	72	100	16
stacarv	Stachys arvensis											1											4						4		8										1	1
stelmed	Stellaria media										1			13				8		8							4		4	130	136					45	96				1					4
stelpagr	Stellaria palustris / Stellaria graminea																												4							2				1	2
valeden	Valerianella dentata																		2								4		4												1			8		4
veropoag	Veronica polita / Veronica agrestis																																				4
vicihir	Vicia hirsuta											24			8	1	40		2					2	4	1	4		104	260	216	1	4				16	1	4	24	63	3	62	40	200	20
vicihite	Vicia tetrasperma / Vicia hirsuta																20
vicitet	Vicia tetrasperma											2			6																		1							3
