# Supplementary material for: Seeing the fields through the weeds: introducing the WeedEco R package for comparing past and present arable farming systems using functional weed ecology
Source: Veg Hist Archaeobot. 2023 Oct 19;33(4):475–87. doi: 10.1007/s00334-023-00964-8 (PMC11127885; doi:10.1007/s00334-023-00964-8)
Supplement: Supplementary file 5 — Supplementary material 5 (XLSX 12.7 kb) [file 334_2023_964_MOESM5_ESM.xlsx]

## Sheet: details
ESM 5
Stroud, E., Charles, M., Hodgson, JG., Jones, G., and A. Bogaard (2023) "Seeing the Fields Through the Weeds: Introducing the WeedEco R Package for Comparing Past and Present Arable Farming Systems Using Functional Weed Ecology." Vegetation, History and Archaeobotany.
Corresponding author: E.Stroud, School of Archaeology, University of Oxford, Oxford, UK, elizabeth.stroud@arch.ox.ac.uk
This file contains the flowering period (duration) of taxa found in the Stafford dataset.

## Sheet: Supp_5_flowerper
Codes	FLOWPER
agrogit	2
anetgra	3
anthcot	5
arrhels	2
avenstfa	3
brasnig	4
bromhose	2
buglarv	4
buplrot	2
careflv	5
carenig	2
carepna	2
centcya	5
centnig	3
chenalb	4
chenmur	3
chryseg	4
conimac	4
cynocri	2
dauccar	4
eleounpa	3
elymrep	3
euphhel	4
fallcon	4
galeang	5
galetesp	5
galetet	5
galiapa	5
galiapsp	5.5
galipal	5
hyosnig	5
hypehir	2
juncefco	2.5
lapscom	4
lathpra	3
leucvul	5
lolitem	3
malvsyl	5
matrper	4
montfon	3
oenafis	3
papaarg	3
papadub	3
phlepra	3
planlan	5
planmaj	5
poa_ann	12
polyavi	7
polyhyd	3
polylap	4
polypela	4
polyper	4
ranuabr	4
ranurefl	4
ranusar	4
raphrap	5
rumeace	3
rumeacl	3
rumeobt	2
scirset	4
scleann	7
senejac	3
siledio	6
lychflo	3
silelat	4
silenut	4
silevul	5
sinaarv	5
solanig	5
soncarv	4
soncole	5
sperarv	5
stacarv	4
stelmed	12
stelpagr	3
valeden	3
veropoag	6.5
vicihir	2
vicihite	2
vicitet	2
