# Supplementary material for: Seeing the fields through the weeds: introducing the WeedEco R package for comparing past and present arable farming systems using functional weed ecology
Source: Veg Hist Archaeobot. 2023 Oct 19;33(4):475–87. doi: 10.1007/s00334-023-00964-8 (PMC11127885; doi:10.1007/s00334-023-00964-8)
Supplement: Supplementary file 6 — Supplementary material 6 (XLSX 10.4 kb) [file 334_2023_964_MOESM6_ESM.xlsx]

## Sheet: details
ESM 6
Stroud, E., Charles, M., Hodgson, JG., Jones, G., and A. Bogaard (2023) "Seeing the Fields Through the Weeds: Introducing the WeedEco R Package for Comparing Past and Present Arable Farming Systems Using Functional Weed Ecology." Vegetation, History and Archaeobotany.
Corresponding author: E.Stroud, School of Archaeology, University of Oxford, Oxford, UK, elizabeth.stroud@arch.ox.ac.uk
This file contains the functional trait values for Carex flava

## Sheet: Supp_6_careflv
species.code	SLA	ARNODE	LOGCANH	LOGCAND	VEGPROP
careflv	21.42	2541.18	5	6	0
