# Supplementary material for: Seeing the fields through the weeds: introducing the WeedEco R package for comparing past and present arable farming systems using functional weed ecology
Source: Veg Hist Archaeobot. 2023 Oct 19;33(4):475–87. doi: 10.1007/s00334-023-00964-8 (PMC11127885; doi:10.1007/s00334-023-00964-8)
Supplement: Supplementary file 7 — Supplementary material 7 (XLSX 11.5 kb) [file 334_2023_964_MOESM7_ESM.xlsx]

## Sheet: details
ESM 7
Stroud, E., Charles, M., Hodgson, JG., Jones, G., and A. Bogaard (2023) "Seeing the Fields Through the Weeds: Introducing the WeedEco R Package for Comparing Past and Present Arable Farming Systems Using Functional Weed Ecology." Vegetation, History and Archaeobotany.
Corresponding author: E.Stroud, School of Archaeology, University of Oxford, Oxford, UK, elizabeth.stroud@arch.ox.ac.uk
This file contains the phasing details of the archaeobotanical samples from Stafford

## Sheet: Supp_7_phasing_stafford
sample	centuries	site	phasing
205	late 9th – early 10th	Tipping St	Phase 1
204	late 9th – early 10th	Tipping St	Phase 1
221	late 9th – early 10th	Tipping St	Phase 1
412	late 9th – early 10th	Tipping St	Phase 1
115	late 9th – early 10th	Tipping St	Phase 1
11	late 9th – early 10th	Tipping St	Phase 1
405	mid 10th	Tipping St	Phase 2
406	mid 10th	Tipping St	Phase 2
203	mid 10th	Tipping St	Phase 2
2242	mid – late 10th	St Mary’s Grove	Phase 2
2243	mid – late 10th	St Mary’s Grove	Phase 2
2140	mid – late 10th	St Mary’s Grove	Phase 2
2195	mid – late 10th	St Mary’s Grove	Phase 2
1682	mid – late 10th	St Mary’s Grove	Phase 2
2134	mid – late 10th	St Mary’s Grove	Phase 2
2136	mid – late 10th	St Mary’s Grove	Phase 2
2267	late 10th – mid 11th	St Mary’s Grove	Phase 2
2247	late 10th – mid 11th	St Mary’s Grove	Phase 2
2228	late 10th – mid 11th	St Mary’s Grove	Phase 2
2223	late 10th – mid 11th	St Mary’s Grove	Phase 2
2222	late 10th – mid 11th	St Mary’s Grove	Phase 2
(1069B)	mid 11th – mid 12th	Bath St	Phase 3
(1071A)	mid 11th – mid 12th	Bath St	Phase 3
(1071B)	mid 11th – mid 12th	Bath St	Phase 3
(1066B)	mid 11th – mid 12th	Bath St	Phase 3
(1069A)	mid 11th – mid 12th	Bath St	Phase 3
068/076	mid 11th – mid 12th	St Mary’s Grove	Phase 3
066/077	mid 11th – mid 12th	St Mary’s Grove	Phase 3
2092	mid 11th – mid 12th	St Mary’s Grove	Phase 3
1990	mid 11th – mid 12th	St Mary’s Grove	Phase 3
1985	mid 11th – mid 12th	St Mary’s Grove	Phase 3
1988	mid 11th – mid 12th	St Mary’s Grove	Phase 3
2150	mid 11th – mid 12th	St Mary’s Grove	Phase 3
066/079	mid 11th – mid 12th	St Mary’s Grove	Phase 3
069/078	mid 11th – mid 12th	St Mary’s Grove	Phase 3
2184	early – mid 12th	St Mary’s Grove	Phase 3
2172	early – mid 12th	St Mary’s Grove	Phase 3
2178	early – mid 12th	St Mary’s Grove	Phase 3
2185	early – mid 12th	St Mary’s Grove	Phase 3
1929	early 13th	St Mary’s Grove	Phase 4
118	13th – 14th	Tipping St	Phase 4
1839	13th – 16th	St Mary’s Grove	Phase 4
1891	13th – 16th	St Mary’s Grove	Phase 4
2322	post-medieval	St Mary’s Grove	Phase 4
2323	post-medieval	St Mary’s Grove	Phase 4
